# Supplementary material for: M. caprae in northern Italy: a comprehensive analysis through whole-genome sequencing on the genetic variability in bovine herds
Source: Vet Res. 2025 Aug 7;56:163. doi: 10.1186/s13567-025-01585-x (PMC12330137; doi:10.1186/s13567-025-01585-x)
Supplement: Supplementary file 1 — Additional file 1. List of Italian Samples considered in this article. [file 13567_2025_1585_MOESM1_ESM.xlsx]

## Sheet: Foglio1
Additional File 1. List of Italian Samples considered in this article
ID sample	Spoligotype;ETR+QUBS*	Region	Geographical area	Sampling date	Host	ID Farm	Birth date	Country of origin	Import date	Age+ (years)	Age§ (years)
2144-2001	SB0418;53523853434	Lombardy	Basso-Iseo	2001-04-13	Bovine	Lo-F1	1995-04-01	Italy			6.03422
6627-2002	SB0418;43523853434	Lombardy	Valle Camonica	2002-01-12	Bovine	Lo-T1	1995-09-01	Italy			6.3655
275012-2003	SB0418;53523853434	Lombardy	Valle Camonica	2003-11-14	Bovine	Lo-F2	1996-09-01	Italy			7.20055
27897-2004	SB0418;53523853434	Emilia-Romagna	Reggio- Emilia	2004-02-06	Bovine	ER-F1	1991-03-01	Italy			12.9363
30009-2004	SB0418;53523853434	Lombardy	Mantova	2004-02-10	Bovine	Lo-F3	1994-01-01	Germany	NA		10.1081
47519-2004	SB0418;53523853434	Lombardy	Bergamo	2004-03-01	Bovine	Lo-F4	2002-09-30	France	2002-12-12	0.199863	1.41821
61701-2004	SB0418;53523853434	Lombardy	Valle Camonica	2004-03-17	Bovine	Lo-F5	1996-04-01	Italy			7.95893
61675-2004	SB0418;53523853434	Lombardy	Valle Camonica	2004-03-17	Bovine	Lo-F6	2002-03-19	Italy			1.99589
241949-2005	SB0418;53523853434	Lombardy	Bergamo	2005-10-21	Bovine	Lo-F7	1994-11-12	Italy			10.9405
312542-2008	SB0418;53523853NA34	Trentino Alto Adige	Trento	2008-12-02	Bovine	Tr-T1	2005-07-17	Germany	2008-03-13	2.65572	3.37851
312517-2008	SB0418;53523853NANA4	Trentino Alto Adige	Trento	2008-12-02	Bovino	Tr-T1	2005-10-23	Switzerland	2008-01-10	2.21492	3.1102
293859-2009	SB0418;53523853434	Emilia-Romagna	Parma	2009-11-26	Bovine	ER-F2	2006-09-16	Austria	2009-05-12	2.65298	3.19507
308637-2009	SB0418;53523853434	Emilia-Romagna	Parma	2009-12-10	Bovine	ER-F3	2003-03-09	Italy			6.75702
27725-2010	SB0418;53523853434	Lombardy	Valle Camonica	2010-02-02	Bovine	Lo-F8	1997-11-01	Italy			12.2546
308134-2011	SB0418;53523853434	Lombardy	Valle Camonica	2011-12-07	RedDeer			Italy
280428-4-2012	SB0418;53523853434	Emilia-Romagna	Parma	2012-10-24	Bovine	ER-F4	2009-04-09	Germany	2011-08-01	2.31075	3.54278
280428-13-2012	SB0418;53523853434	Emilia-Romagna	Parma	2012-10-24	Bovine	ER-F4	2012-07-15	Italy
305263-5-2012	SB0418;53523853434	Emilia-Romagna	Parma	2012-11-15	Bovine	ER-F4	2008-01-13	Austria	2010-12-23	2.94319	4.84052
305263-6-2012	SB0418;53523853434	Emilia-Romagna	Parma	2012-11-15	Bovine	ER-F4	2003-08-20	Italy			9.24025
180278-2015	SB0418;53523853434	Lombardy	Valle Camonica	2015-07-06	Bovine	Lo-F9	2006-09-12	Italy			8.81314
189817-2015	SB0418;53523853434	Lombardy	Valle Camonica	2015-07-16	Bovine	Lo-F9	2015-01-17	Italy			0.492813
289236-2015	SB0418;53523853434	Lombardy	Valle Camonica	2015-10-28	Bovine	Lo-F9	2015-06-28	Italy			0.334018
255661-2018	SB0418;53523853434	Lombardy	Basso-Iseo	2018-09-07	Bovine	Lo-F10	2016-08-27	Italy			2.02875
261225-2018	SB0418;53523853434	Lombardy	Basso-Iseo	2018-09-12	Bovine	Lo-F10	2016-07-23	Italy			2.13826
262914-2018	SB0418;53523853434	Lombardy	Basso-Iseo	2018-09-13	Bovine	Lo-F10	2016-08-30	Italy			2.03696
286553-2-2018	SB0418;53523853434	Lombardy	Valtellina- Sondrio	2018-10-01	Bovine	Lo-F11	2009-12-27	Germany	2012-01-27	2.0835	8.76112
286553-3-2018	SB0418;53523853434	Lombardy	Valtellina- Sondrio	2018-10-01	Bovine	Lo-F11	2013-03-15	Italy			5.54689
297629-2018	SB0418;53523853434	Lombardy	Valtellina- Sondrio	2018-10-09	Bovine	Lo-F12	2015-01-18	Italy			3.72348
319507-2018	SB0418;53523853434	Lombardy	Basso-Iseo	2018-10-24	Bovine	Lo-F10	2016-08-20	Italy			2.17659
258873-2019	SB0418;53523853434	Emilia-Romagna	Parma	2019-07-15	Bovine	ER-F5	2015-10-06	Italy			3.77276
23527-2022	SB0418;53523853434	Veneto	Verona	2022-01-18	Bovine	Ve-F1	2021-06-10	Italy			0.607803
49724-2022	SB0418;53523853434	Lombardy	Valle Camonica	2022-02-09	Bovine	Lo-F13	2012-05-26	Italy			9.70842
135564-2022	SB0418;53523853434	Lombardy	Valle Camonica	2022-04-22	Bovine	Lo-F13	2009-05-30	Italy			12.8953
135554-2022	SB0418;53523853434	Lombardy	Valle Camonica	2022-04-22	Bovine	Lo-F8	2008-05-23	Italy			13.9138
*order of markers: ETRA, ETRB, ETRC, ETRD, ETRE, Qub11a, Qub11b, Qub26, Qub1895, Qub15, MIRU26
+ Age of the animal at importation time.
§ Age of the animal at sampling time.
