# Supplementary material for: M. caprae in northern Italy: a comprehensive analysis through whole-genome sequencing on the genetic variability in bovine herds
Source: Vet Res. 2025 Aug 7;56:163. doi: 10.1186/s13567-025-01585-x (PMC12330137; doi:10.1186/s13567-025-01585-x)
Supplement: Supplementary file 2 — Additional file 2. List and relative metadata of genomes included in General, European and Lechtal Dataset, used for phylogenetic analysis. [file 13567_2025_1585_MOESM2_ESM.xlsx]

## Sheet: Dataset
Additional File 2. List and relative metadata of genomes considered included in General, European and Lechtal Dataset, used for phylogenetic analysis
ID	Species	SB	Year	Country	Host	Genotype	Dataset	Reference
Mbovis-BCG-Mexico	BCG		na	Mexico	na		General; European; Lechtal
Mbovis-BCG-Pasteur1173P2	BCG		na	na	na		General; European; Lechtal
Mbovis-BCG-Tokyo172	BCG		na	na	na		General; European; Lechtal
Mbovis-mb3601	M. bovis		2014	France	Bovine		General; European; Lechtal
Mbovis-86rv	M. bovis		1986	India	Bovine		General; European; Lechtal
Mbovis-AF212297	M. bovis		1997	UK	Bovine		General; European; Lechtal
SRR23961389-2015-EU-PT-WildBoar	M. bovis	SB1264	2015	Portugal	WildBoar		General	25
SRR23961390-2015-EU-PT-WildBoar	M. bovis	SB1195	2015	Portugal	WildBoar		General	25
SRR23961391-2014-EU-PT-RedDeer	M. bovis	NP	2014	Portugal	RedDeer		General	25
SRR23961392-2014-EU-PT-WildBoar	M. bovis	SB1174	2014	Portugal	WildBoar		General	25
SRR23961393-2014-EU-PT-WildBoar	M. bovis	SB0122	2014	Portugal	WildBoar		General	25
SRR23961394-2014-EU-PT-WildBoar	M. bovis	NP	2014	Portugal	WildBoar		General	25
SRR23961395-2014-EU-PT-WildBoar	M. bovis	SB2277	2014	Portugal	WildBoar		General	25
SRR23961396-2014-EU-PT-RedDeer	M. bovis	SB1174	2014	Portugal	RedDeer		General	25
SRR23961397-2014-EU-PT-RedDeer	M. bovis	SB0122	2014	Portugal	RedDeer		General	25
SRR23961398-2005-EU-PT-Bovine	M. bovis	SB1172	2005	Portugal	Bovine		General	25
SRR23961399-2015-EU-PT-RedDeer	M. bovis	NP	2015	Portugal	RedDeer		General	25
SRR23961400-2015-EU-PT-WildBoar	M. bovis	SB1191	2015	Portugal	WildBoar		General	25
SRR23961401-2013-EU-PT-RedDeer	M. bovis	SB0140	2013	Portugal	RedDeer		General	25
SRR23961402-2014-EU-PT-WildBoar	M. bovis	SB0121	2014	Portugal	WildBoar		General	25
SRR23961403-2014-EU-PT-RedDeer	M. bovis	SB1174	2014	Portugal	RedDeer		General	25
SRR23961404-2014-EU-PT-RedDeer	M. bovis	SB0122	2014	Portugal	RedDeer		General	25
SRR23961405-2013-EU-PT-WildBoar	M. bovis	SB0140	2013	Portugal	WildBoar		General	25
SRR23961406-2013-EU-PT-Bovine	M. bovis	SB0140	2013	Portugal	Bovine		General	25
SRR23961407-2013-EU-PT-RedDeer	M. bovis	SB1264	2013	Portugal	RedDeer		General	25
SRR23961408-2013-EU-PT-RedDeer	M. bovis	NP	2013	Portugal	RedDeer		General	25
SRR23961409-2005-EU-PT-RedDeer	M. bovis	NP	2005	Portugal	RedDeer		General	25
SRR23961410-2013-EU-PT-WildBoar	M. bovis	SB1174	2013	Portugal	WildBoar		General	25
SRR23961411-2013-EU-PT-Bovine	M. bovis	SB2209	2013	Portugal	Bovine		General	25
SRR23961412-2013-EU-PT-Bovine	M. bovis	SB1174	2013	Portugal	Bovine		General	25
SRR23961413-2013-EU-PT-WildBoar	M. bovis	NP	2013	Portugal	WildBoar		General	25
SRR23961414-2013-EU-PT-WildBoar	M. bovis	SB1174	2013	Portugal	WildBoar		General	25
SRR23961415-2012-EU-PT-RedDeer	M. bovis	NP	2012	Portugal	RedDeer		General	25
SRR23961416-2012-EU-PT-RedDeer	M. bovis	NP	2012	Portugal	RedDeer		General	25
SRR23961417-2012-EU-PT-Bovine	M. bovis	SB2668	2012	Portugal	Bovine		General	25
SRR23961418-2012-EU-PT-Bovine	M. bovis	NP	2012	Portugal	Bovine		General	25
SRR23961419-2012-EU-PT-RedDeer	M. bovis	SB0121	2012	Portugal	RedDeer		General	25
SRR23961420-2003-EU-PT-Bovine	M. bovis	SB1174	2003	Portugal	Bovine		General	25
SRR23961421-2016-EU-PT-Bovine	M. bovis	SB0119	2016	Portugal	Bovine		General	25
SRR23961422-2016-EU-PT-Bovine	M. bovis	NP	2016	Portugal	Bovine		General	25
SRR23961423-2016-EU-PT-RedDeer	M. bovis	SB1174	2016	Portugal	RedDeer		General	25
SRR23961424-2016-EU-PT-WildBoar	M. bovis	SB1264	2016	Portugal	WildBoar		General	25
SRR23961425-2006-EU-PT-WildBoar	M. bovis	SB0122	2006	Portugal	WildBoar		General	25
SRR23961426-2016-EU-PT-WildBoar	M. bovis	NP	2016	Portugal	WildBoar		General	25
SRR23961427-2016-EU-PT-WildBoar	M. bovis	SB2209	2016	Portugal	WildBoar		General	25
SRR23961428-2016-EU-PT-RedDeer	M. bovis	NP	2016	Portugal	RedDeer		General	25
SRR23961429-2016-EU-PT-WildBoar	M. bovis	NP	2016	Portugal	WildBoar		General	25
SRR23961430-2016-EU-PT-RedDeer	M. bovis	SB1264	2016	Portugal	RedDeer		General	25
SRR23961431-2016-EU-PT-RedDeer	M. bovis	NP	2016	Portugal	RedDeer		General	25
SRR23961432-2006-EU-PT-WildBoar	M. bovis	SB0122	2006	Portugal	WildBoar		General	25
SRR23961433-2016-EU-PT-RedDeer	M. bovis	SB1264	2016	Portugal	RedDeer		General	25
SRR23961434-2016-EU-PT-RedDeer	M. bovis	NP	2016	Portugal	RedDeer		General	25
SRR23961435-2015-EU-PT-RedDeer	M. bovis	SB1195	2015	Portugal	RedDeer		General	25
SRR23961436-2015-EU-PT-WildBoar	M. bovis	NP	2015	Portugal	WildBoar		General	25
SRR23961437-2015-EU-PT-WildBoar	M. bovis	SB1195	2015	Portugal	WildBoar		General	25
SRR23961438-2015-EU-PT-Bovine	M. bovis	NP	2015	Portugal	Bovine		General	25
SRR23961439-2015-EU-PT-Bovine	M. bovis	SB0121	2015	Portugal	Bovine		General	25
SRR23961440-2006-EU-PT-Bovine	M. bovis	SB0122	2006	Portugal	Bovine		General	25
SRR23961441-2015-EU-PT-RedDeer	M. bovis	NP	2015	Portugal	RedDeer		General	25
SRR23961442-2015-EU-PT-WildBoar	M. bovis	SB1174	2015	Portugal	WildBoar		General	25
SRR23961443-2015-EU-PT-RedDeer	M. bovis	NP	2015	Portugal	RedDeer		General	25
SRR23961444-2015-EU-PT-RedDeer	M. bovis	NP	2015	Portugal	RedDeer		General	25
SRR23961445-2015-EU-PT-RedDeer	M. bovis	SB0295	2015	Portugal	RedDeer		General	25
SRR23961446-2015-EU-PT-Bovine	M. bovis	SB0121	2015	Portugal	Bovine		General	25
SRR23961447-2015-EU-PT-WildBoar	M. bovis	SB1174	2015	Portugal	WildBoar		General	25
SRR23961448-2015-EU-PT-RedDeer	M. bovis	SB1174	2015	Portugal	RedDeer		General	25
SRR23961449-2015-EU-PT-Bovine	M. bovis	SB0122	2015	Portugal	Bovine		General	25
SRR23961450-2015-EU-PT-RedDeer	M. bovis	NP	2015	Portugal	RedDeer		General	25
SRR23961451-2002-EU-PT-Bovine	M. bovis	SB0122	2002	Portugal	Bovine		General	25
SRR23961452-2015-EU-PT-RedDeer	M. bovis	NP	2015	Portugal	RedDeer		General	25
SRR23961453-2012-EU-PT-WildBoar	M. bovis	SB0295	2012	Portugal	WildBoar		General	25
SRR23961454-2012-EU-PT-WildBoar	M. bovis	NP	2012	Portugal	WildBoar		General	25
SRR23961455-2012-EU-PT-RedDeer	M. bovis	SB0122	2012	Portugal	RedDeer		General	25
SRR23961456-2012-EU-PT-RedDeer	M. bovis	SB0121	2012	Portugal	RedDeer		General	25
SRR23961457-2012-EU-PT-WildBoar	M. bovis	SB1174	2012	Portugal	WildBoar		General	25
SRR23961458-2011-EU-PT-RedDeer	M. bovis	SB2801	2011	Portugal	RedDeer		General	25
SRR23961459-2011-EU-PT-WildBoar	M. bovis	SB0174	2011	Portugal	WildBoar		General	25
SRR23961460-2011-EU-PT-WildBoar	M. bovis	SB1264	2011	Portugal	WildBoar		General	25
SRR23961461-2011-EU-PT-RedDeer	M. bovis	NP	2011	Portugal	RedDeer		General	25
SRR23961462-2011-EU-PT-Bovine	M. bovis	SB1174	2011	Portugal	Bovine		General	25
SRR23961463-2003-EU-PT-Bovine	M. bovis	SB1173	2003	Portugal	Bovine		General	25
SRR23961464-2010-EU-PT-Bovine	M. bovis	SB1090	2010	Portugal	Bovine		General	25
SRR23961465-2010-EU-PT-Bovine	M. bovis	SB1174	2010	Portugal	Bovine		General	25
SRR23961466-2010-EU-PT-Bovine	M. bovis	NP	2010	Portugal	Bovine		General	25
SRR23961467-2010-EU-PT-RedDeer	M. bovis	SB0265	2010	Portugal	RedDeer		General	25
SRR23961468-2010-EU-PT-RedDeer	M. bovis	NP	2010	Portugal	RedDeer		General	25
SRR23961469-2010-EU-PT-WildBoar	M. bovis	SB1095	2010	Portugal	WildBoar		General	25
SRR23961470-2010-EU-PT-Bovine	M. bovis	NP	2010	Portugal	Bovine		General	25
SRR23961471-2010-EU-PT-Bovine	M. bovis	NP	2010	Portugal	Bovine		General	25
SRR23961472-2010-EU-PT-Bovine	M. bovis	NP	2010	Portugal	Bovine		General	25
SRR23961473-2009-EU-PT-Bovine	M. bovis	SB1195	2009	Portugal	Bovine		General	25
SRR23961474-2003-EU-PT-Bovine	M. bovis	SB1174	2003	Portugal	Bovine		General	25
SRR23961475-2009-EU-PT-RedDeer	M. bovis	NP	2009	Portugal	RedDeer		General	25
SRR23961476-2009-EU-PT-WildBoar	M. bovis	SB0121	2009	Portugal	WildBoar		General	25
SRR23961477-2009-EU-PT-RedDeer	M. bovis	SB0265	2009	Portugal	RedDeer		General	25
SRR23961478-2008-EU-PT-Bovine	M. bovis	SB0119	2008	Portugal	Bovine		General	25
SRR23961479-2008-EU-PT-RedDeer	M. bovis	SB2409	2008	Portugal	RedDeer		General	25
SRR23961480-2008-EU-PT-RedDeer	M. bovis	SB1017	2008	Portugal	RedDeer		General	25
SRR23961481-2018-EU-PT-Bovine	M. bovis	SB1989	2018	Portugal	Bovine		General	25
SRR23961482-2018-EU-PT-Bovine	M. bovis	NP	2018	Portugal	Bovine		General	25
SRR23961483-2008-EU-PT-Bovine	M. bovis	SB1090	2008	Portugal	Bovine		General	25
SRR23961484-2018-EU-PT-WildBoar	M. bovis	SB1174	2018	Portugal	WildBoar		General	25
SRR23961485-2018-EU-PT-RedDeer	M. bovis	NP	2018	Portugal	RedDeer		General	25
SRR23961486-2018-EU-PT-WildBoar	M. bovis	NP	2018	Portugal	WildBoar		General	25
SRR23961487-2008-EU-PT-RedDeer	M. bovis	NP	2008	Portugal	RedDeer		General	25
SRR23961488-2018-EU-PT-WildBoar	M. bovis	SB1195	2018	Portugal	WildBoar		General	25
SRR23961489-2018-EU-PT-RedDeer	M. bovis	SB1174	2018	Portugal	RedDeer		General	25
SRR23961490-2018-EU-PT-RedDeer	M. bovis	SB1264	2018	Portugal	RedDeer		General	25
SRR23961491-2018-EU-PT-RedDeer	M. bovis	NP	2018	Portugal	RedDeer		General	25
SRR23961492-2018-EU-PT-WildBoar	M. bovis	SB1174	2018	Portugal	WildBoar		General	25
SRR23961493-2017-EU-PT-Bovine	M. bovis	NP	2017	Portugal	Bovine		General	25
SRR23961494-2017-EU-PT-WildBoar	M. bovis	SB1264	2017	Portugal	WildBoar		General	25
SRR23961495-2017-EU-PT-RedDeer	M. bovis	SB0134	2017	Portugal	RedDeer		General	25
SRR23961496-2008-EU-PT-WildBoar	M. bovis	NP	2008	Portugal	WildBoar		General	25
SRR23961497-2017-EU-PT-RedDeer	M. bovis	SB0122	2017	Portugal	RedDeer		General	25
SRR23961498-2017-EU-PT-Bovine	M. bovis	NP	2017	Portugal	Bovine		General	25
SRR23961499-2017-EU-PT-Bovine	M. bovis	SB1264	2017	Portugal	Bovine		General	25
SRR23961500-2017-EU-PT-Bovine	M. bovis	SB0121	2017	Portugal	Bovine		General	25
SRR23961501-2017-EU-PT-WildBoar	M. bovis	SB1174	2017	Portugal	WildBoar		General	25
SRR23961502-2017-EU-PT-WildBoar	M. bovis	NP	2017	Portugal	WildBoar		General	25
SRR23961503-2017-EU-PT-RedDeer	M. bovis	NP	2017	Portugal	RedDeer		General	25
SRR23961504-2016-EU-PT-WildBoar	M. bovis	SB0329	2016	Portugal	WildBoar		General	25
SRR23961505-2016-EU-PT-Bovine	M. bovis	NP	2016	Portugal	Bovine		General	25
SRR23961506-2016-EU-PT-WildBoar	M. bovis	SB2801	2016	Portugal	WildBoar		General	25
SRR23961507-2008-EU-PT-RedDeer	M. bovis	SB1195	2008	Portugal	RedDeer		General	25
SRR23961508-2016-EU-PT-WildBoar	M. bovis	SB1174	2016	Portugal	WildBoar		General	25
SRR23961509-2016-EU-PT-WildBoar	M. bovis	SB1968	2016	Portugal	WildBoar		General	25
SRR23961510-2016-EU-PT-RedDeer	M. bovis	NP	2016	Portugal	RedDeer		General	25
SRR23961511-2016-EU-PT-WildBoar	M. bovis	SB1486	2016	Portugal	WildBoar		General	25
SRR23961512-2016-EU-PT-WildBoar	M. bovis	SB0265	2016	Portugal	WildBoar		General	25
SRR23961513-2016-EU-PT-WildBoar	M. bovis	SB0122	2016	Portugal	WildBoar		General	25
SRR23961514-2016-EU-PT-RedDeer	M. bovis	NP	2016	Portugal	RedDeer		General	25
SRR23961515-2016-EU-PT-RedDeer	M. bovis	SB1174	2016	Portugal	RedDeer		General	25
SRR23961516-2016-EU-PT-RedDeer	M. bovis	SB0122	2016	Portugal	RedDeer		General	25
SRR23961517-2016-EU-PT-RedDeer	M. bovis	SB0121	2016	Portugal	RedDeer		General	25
SRR23961518-2016-EU-PT-Bovine	M. bovis	SB0294	2016	Portugal	Bovine		General	25
SRR23961519-2016-EU-PT-Bovine	M. bovis	SB1174	2016	Portugal	Bovine		General	25
SRR23961520-2007-EU-PT-Bovine	M. bovis	SB1090	2007	Portugal	Bovine		General	25
SRR23961521-2003-EU-PT-Bovine	M. bovis	SB1174	2003	Portugal	Bovine		General	25
SRR23961522-2004-EU-PT-RedDeer	M. bovis	SB0122	2004	Portugal	RedDeer		General	25
SRR23961523-2010-EU-PT-WildBoar	M. bovis	SB1195	2010	Portugal	WildBoar		General	25
SRR23961525-2010-EU-PT-Bovine	M. bovis	SB2277	2010	Portugal	Bovine		General	25
SRR23961526-2009-EU-PT-RedDeer	M. bovis	NP	2009	Portugal	RedDeer		General	25
SRR23961527-2008-EU-PT-WildBoar	M. bovis	SB0265	2008	Portugal	WildBoar		General	25
SRR23961528-2018-EU-PT-Bovine	M. bovis	NP	2018	Portugal	Bovine		General	25
SRR23961530-2018-EU-PT-Bovine	M. bovis	SB0121	2018	Portugal	Bovine		General	25
SRR23961531-2018-EU-PT-WildBoar	M. bovis	NP	2018	Portugal	WildBoar		General	25
SRR23961532-2017-EU-PT-RedDeer	M. bovis	NP	2017	Portugal	RedDeer		General	25
SRR23961533-2017-EU-PT-WildBoar	M. bovis	NP	2017	Portugal	WildBoar		General	25
SRR23961534-2017-EU-PT-WildBoar	M. bovis	SB1174	2017	Portugal	WildBoar		General	25
SRR23961535-2016-EU-PT-RedDeer	M. bovis	SB1174	2016	Portugal	RedDeer		General	25
SRR23961536-2016-EU-PT-WildBoar	M. bovis	SB2277	2016	Portugal	WildBoar		General	25
SRR23961537-2016-EU-PT-WildBoar	M. bovis	SB1174	2016	Portugal	WildBoar		General	25
SRR23961538-2016-EU-PT-RedDeer	M. bovis	SB1174	2016	Portugal	RedDeer		General	25
SRR23961539-2015-EU-PT-WildBoar	M. bovis	SB0122	2015	Portugal	WildBoar		General	25
SRR23961540-2008-EU-PT-RedDeer	M. bovis	NP	2008	Portugal	RedDeer		General	25
SRR23961541-2015-EU-PT-WildBoar	M. bovis	SB0122	2015	Portugal	WildBoar		General	25
SRR23961543-2015-EU-PT-WildBoar	M. bovis	SB1195	2015	Portugal	WildBoar		General	25
SRR23961544-2014-EU-PT-RedDeer	M. bovis	SB1174	2014	Portugal	RedDeer		General	25
SRR23961546-2015-EU-PT-WildBoar	M. bovis	SB0121	2015	Portugal	WildBoar		General	25
SRR23961548-2014-EU-PT-WildBoar	M. bovis	NP	2014	Portugal	WildBoar		General	25
SRR23961549-2014-EU-PT-WildBoar	M. bovis	NP	2014	Portugal	WildBoar		General	25
SRR23961550-2013-EU-PT-WildBoar	M. bovis	NP	2013	Portugal	WildBoar		General	25
SRR23961551-2007-EU-PT-RedDeer	M. bovis	SB0265	2007	Portugal	RedDeer		General	25
SRR23961552-2013-EU-PT-Bovine	M. bovis	NP	2013	Portugal	Bovine		General	25
SRR23961553-2013-EU-PT-WildBoar	M. bovis	NP	2013	Portugal	WildBoar		General	25
SRR23961554-2013-EU-PT-RedDeer	M. bovis	NP	2013	Portugal	RedDeer		General	25
SRR23961555-2013-EU-PT-WildBoar	M. bovis	NP	2013	Portugal	WildBoar		General	25
SRR23961556-2013-EU-PT-WildBoar	M. bovis	SB0822	2013	Portugal	WildBoar		General	25
SRR23961557-2012-EU-PT-WildBoar	M. bovis	NP	2012	Portugal	WildBoar		General	25
SRR23961558-2012-EU-PT-RedDeer	M. bovis	SB2277	2012	Portugal	RedDeer		General	25
SRR23961559-2012-EU-PT-WildBoar	M. bovis	NP	2012	Portugal	WildBoar		General	25
SRR23961560-2012-EU-PT-WildBoar	M. bovis	SB2277	2012	Portugal	WildBoar		General	25
SRR23961561-2012-EU-PT-RedDeer	M. bovis	NP	2012	Portugal	RedDeer		General	25
SRR23961562-2003-EU-PT-Bovine	M. bovis	NP	2003	Portugal	Bovine		General	25
SRR23961563-2003-EU-PT-RedDeer	M. bovis	SB2277	2003	Portugal	RedDeer		General	25
SRR23961564-2019-EU-PT-RedDeer	M. bovis	SB0121	2019	Portugal	RedDeer		General	25
SRR23961565-2019-EU-PT-RedDeer	M. bovis	SB2277	2019	Portugal	RedDeer		General	25
SRR23961566-2019-EU-PT-RedDeer	M. bovis	SB2277	2019	Portugal	RedDeer		General	25
SRR23961567-2019-EU-PT-WildBoar	M. bovis	NP	2019	Portugal	WildBoar		General	25
SRR23961568-2021-EU-PT-RedDeer	M. bovis	SB1264	2021	Portugal	RedDeer		General	25
SRR23961569-2019-EU-PT-RedDeer	M. bovis	SB2277	2019	Portugal	RedDeer		General	25
SRR23961570-2021-EU-PT-WildBoar	M. bovis	SB0265	2021	Portugal	WildBoar		General	25
SRR23961571-2021-EU-PT-WildBoar	M. bovis	SB0121	2021	Portugal	WildBoar		General	25
SRR23961572-2021-EU-PT-Bovine	M. bovis	SB1624	2021	Portugal	Bovine		General	25
SRR23961573-2021-EU-PT-Bovine	M. bovis	NP	2021	Portugal	Bovine		General	25
SRR23961574-2021-EU-PT-Bovine	M. bovis	SB0153	2021	Portugal	Bovine		General	25
SRR23961575-2021-EU-PT-Bovine	M. bovis	NP	2021	Portugal	Bovine		General	25
SRR23961576-2021-EU-PT-Bovine	M. bovis	SB1174	2021	Portugal	Bovine		General	25
SRR23961577-2021-EU-PT-Bovine	M. bovis	SB0121	2021	Portugal	Bovine		General	25
SRR23961578-2021-EU-PT-Bovine	M. bovis	NP	2021	Portugal	Bovine		General	25
SRR23961579-2021-EU-PT-Bovine	M. bovis	NP	2021	Portugal	Bovine		General	25
SRR23961581-2021-EU-PT-Bovine	M. bovis	NP	2021	Portugal	Bovine		General	25
SRR23961584-2020-EU-PT-WildBoar	M. bovis	SB1174	2020	Portugal	WildBoar		General	25
SRR23961585-2020-EU-PT-Bovine	M. bovis	NP	2020	Portugal	Bovine		General	25
SRR23961586-2020-EU-PT-Bovine	M. bovis	SB0121	2020	Portugal	Bovine		General	25
SRR23961587-2020-EU-PT-Bovine	M. bovis	NP	2020	Portugal	Bovine		General	25
SRR23961588-2020-EU-PT-Bovine	M. bovis	SB1174	2020	Portugal	Bovine		General	25
SRR23961591-2019-EU-PT-WildBoar	M. bovis	NP	2019	Portugal	WildBoar		General	25
SRR23961592-2020-EU-PT-WildBoar	M. bovis	NP	2020	Portugal	WildBoar		General	25
SRR23961593-2020-EU-PT-RedDeer	M. bovis	NP	2020	Portugal	RedDeer		General	25
SRR23961594-2020-EU-PT-RedDeer	M. bovis	SB2277	2020	Portugal	RedDeer		General	25
SRR23961595-2020-EU-PT-RedDeer	M. bovis	SB2277	2020	Portugal	RedDeer		General	25
SRR23961596-2020-EU-PT-RedDeer	M. bovis	SB2277	2020	Portugal	RedDeer		General	25
SRR23961597-2020-EU-PT-WildBoar	M. bovis	SB0121	2020	Portugal	WildBoar		General	25
SRR23961599-2020-EU-PT-WildBoar	M. bovis	NP	2020	Portugal	WildBoar		General	25
SRR23961600-2020-EU-PT-WildBoar	M. bovis	SB1174	2020	Portugal	WildBoar		General	25
SRR23961601-2020-EU-PT-Bovine	M. bovis	SB1174	2020	Portugal	Bovine		General	25
SRR23961603-2020-EU-PT-Bovine	M. bovis	NP	2020	Portugal	Bovine		General	25
SRR23961604-2020-EU-PT-Bovine	M. bovis	NP	2020	Portugal	Bovine		General	25
SRR23961606-2019-EU-PT-Bovine	M. bovis	SB1090	2019	Portugal	Bovine		General	25
SRR23961607-2019-EU-PT-Bovine	M. bovis	NP	2019	Portugal	Bovine		General	25
SRR23961608-2019-EU-PT-Bovine	M. bovis	SB2277	2019	Portugal	Bovine		General	25
SRR23961609-2019-EU-PT-WildBoar	M. bovis	NP	2019	Portugal	WildBoar		General	25
SRR23961611-2019-EU-PT-WildBoar	M. bovis	NP	2019	Portugal	WildBoar		General	25
SRR23961613-2019-EU-PT-Bovine	M. bovis	SB1174	2019	Portugal	Bovine		General	25
SRR23961614-2019-EU-PT-WildBoar	M. bovis	SB1174	2019	Portugal	WildBoar		General	25
511103-2020-EU-AT-RedDeer	M. caprae	SB0418	2020	Austria	RedDeer	Lechtal	European; Lechtal	This study
511104-2021-EU-AT-RedDeer	M. caprae	SB0418	2021	Austria	RedDeer	Lechtal	European; Lechtal	This study
511160-2021-EU-AT-RedDeer	M. caprae	SB0418	2021	Austria	RedDeer	Lechtal	European; Lechtal	This study
511266-2016-EU-AT-RedDeer	M. caprae	SB0418	2016	Austria	RedDeer	Lechtal	European; Lechtal	This study
511270-2017-EU-AT-RedDeer	M. caprae	SB0418	2017	Austria	RedDeer	Lechtal	European; Lechtal	This study
511274-2019-EU-AT-RedDeer	M. caprae	SB0418	2019	Austria	RedDeer	Lechtal	European; Lechtal	This study
511292-2020-EU-AT-RedDeer	M. caprae	SB0418	2020	Austria	RedDeer	Lechtal	European; Lechtal	This study
511304-2014-EU-AT-RedDeer	M. caprae	SB0418	2014	Austria	RedDeer	Lechtal	European; Lechtal	This study
511305-2014-EU-AT-RedDeer	M. caprae	SB0418	2014	Austria	RedDeer	Lechtal	European; Lechtal	This study
511308-2015-EU-AT-RedDeer	M. caprae	SB0418	2015	Austria	RedDeer	Lechtal	European; Lechtal	This study
511439-2011-EU-AT-RedDeer	M. caprae	SB0418	2011	Austria	RedDeer	Lechtal	European; Lechtal	This study
511546-2019-EU-AT-RedDeer	M. caprae	SB0418	2019	Austria	RedDeer	Lechtal	European; Lechtal	This study
SRR17111220-NA-EU-BG-Bovine	M. caprae	SB0418	NA	Bulgaria	Bovine		European	28
SRR17111221-NA-EU-BG-Bovine	M. caprae	SB0418	NA	Bulgaria	Bovine		European	28
SRR17111222-2016-EU-BG-Bovine	M. caprae	SB0418	2016	Bulgaria	Bovine		European	28
SRR17111223-NA-EU-BG-Bovine	M. caprae	SB0418	NA	Bulgaria	Bovine		European	28
SRR17111224-NA-EU-BG-Bovine	M. caprae	SB0418	NA	Bulgaria	Bovine		European	28
SRR17111226-NA-EU-BG-Bovine	M. caprae	SB0418	NA	Bulgaria	Bovine		European	28
SRR17111227-NA-EU-BG-Bovine	M. caprae	SB0418	NA	Bulgaria	Bovine		European	28
SRR17111228-NA-EU-BG-Bovine	M. caprae	SB0418	NA	Bulgaria	Bovine		European	28
SRR17111230-NA-EU-BG-Bovine	M. caprae	SB0418	NA	Bulgaria	Bovine		European	28
SRR17111231-NA-EU-BG-Bovine	M. caprae	SB0418	NA	Bulgaria	Bovine		European	28
SRR17111232-NA-EU-BG-Bovine	M. caprae	SB0418	NA	Bulgaria	Bovine		European	28
SRR17111233-NA-EU-BG-Bovine	M. caprae	SB0418	NA	Bulgaria	Bovine		European	28
SRR17111234-2018-EU-BG-Bovine	M. caprae	SB0418	2018	Bulgaria	Bovine		European	28
SRR17111235-NA-EU-BG-Bovine	M. caprae	SB0418	NA	Bulgaria	Bovine		European	28
SRR17111236-NA-EU-BG-Bovine	M. caprae	SB0418	NA	Bulgaria	Bovine		European	28
SRR17111237-NA-EU-BG-Bovine	M. caprae	SB0418	NA	Bulgaria	Bovine		European	28
SRR17111239-NA-EU-BG-Bovine	M. caprae	SB0418	NA	Bulgaria	Bovine		European	28
SRR17111241-2018-EU-BG-Bovine	M. caprae	SB0418	2018	Bulgaria	Bovine		European	28
SRR17111242-NA-EU-BG-Bovine	M. caprae	SB0418	NA	Bulgaria	Bovine		European	28
SRR17111243-NA-EU-BG-Bovine	M. caprae	SB0418	NA	Bulgaria	Bovine		European	28
SRR17111244-2018-EU-BG-Bovine	M. caprae	SB0418	2018	Bulgaria	Bovine		European	28
SRR17111245-NA-EU-BG-Bovine	M. caprae	SB0418	NA	Bulgaria	Bovine		European	28
SRR17111246-NA-EU-BG-Bovine	M. caprae	SB0418	NA	Bulgaria	Bovine		European	28
SRR17111247-NA-EU-BG-Bovine	M. caprae	SB0418	NA	Bulgaria	Bovine		European	28
SRR17111248-NA-EU-BG-Bovine	M. caprae	SB0418	NA	Bulgaria	Bovine		European	28
SRR17111249-NA-EU-BG-Bovine	M. caprae	SB0418	NA	Bulgaria	Bovine		European	28
SRR17111250-NA-EU-BG-Bovine	M. caprae	SB0418	NA	Bulgaria	Bovine		European	28
SRR17111252-NA-EU-BG-Bovine	M. caprae	SB0418	NA	Bulgaria	Bovine		European	28
SRR31884847-2008-NA-CA-Human	M. caprae	SB1912	2008	Canada	Human		General
SRR31884848-2003-NA-CA-Human	M. caprae	NP	2003	Canada	Human		General
SRR1792164-2009-AS-CN-Primate	M. caprae	SB1622	2009	China	Primate		General
SRR1792165-2009-AS-CN-Primate	M. caprae	SB1622	2009	China	Primate		General
SRR7617662-2009-AS-CN-Monkey	M. caprae	SB1622	2009	China	Monkey		General
ERR13149106-2023-EU-FR-Macaque	M. caprae	SB1622	2023	France	Macaque		General
ERR13149107-2023-EU-FR-Macaque	M. caprae	SB1622	2023	France	Macaque		General
ERR13149108-2023-EU-FR-Macaque	M. caprae	SB1622	2023	France	Macaque		General
ERR13149109-2023-EU-FR-Macaque	M. caprae	SB1622	2023	France	Macaque		General
ERR1462574-2004-EU-DE-Bovine	M. caprae	SB0418	2004	Germany	Bovine	Lechtal	European; Lechtal	60
ERR1462575-2004-EU-DE-Bovine	M. caprae	SB0418	2004	Germany	Bovine	Lechtal	European; Lechtal	60
ERR1462576-2004-EU-DE-Bovine	M. caprae	SB0418	2004	Germany	Bovine	Lechtal	European; Lechtal	60
ERR1462577-2004-EU-DE-Bovine	M. caprae	SB0418	2004	Germany	Bovine	Lechtal	European; Lechtal	60
ERR1462578-2004-EU-DE-Bovine	M. caprae	SB0418	2004	Germany	Bovine	Lechtal	European; Lechtal	60
ERR1462579-2004-EU-DE-Bovine	M. caprae	SB0418	2004	Germany	Bovine	Lechtal	European; Lechtal	60
ERR1462580-2004-EU-DE-Bovine	M. caprae	SB0418	2004	Germany	Bovine	Lechtal	European; Lechtal	60
ERR1462581-2004-EU-DE-Bovine	M. caprae	SB0418	2004	Germany	Bovine	Lechtal	European; Lechtal	60
ERR1462582-2004-EU-DE-Bovine	M. caprae	SB0418	2004	Germany	Bovine	Lechtal	European; Lechtal	60
ERR1462583-2004-EU-DE-Bovine	M. caprae	SB0418	2004	Germany	Bovine	Lechtal	European; Lechtal	60
ERR1462584-2008-EU-DE-Bovine	M. caprae	SB0418	2008	Germany	Bovine	Allgaeu	European	60
ERR1462585-2008-EU-DE-Bovine	M. caprae	SB0418	2008	Germany	Bovine	Allgaeu	European	60
ERR1462586-2008-EU-DE-Bovine	M. caprae	SB0418	2008	Germany	Bovine	Allgaeu	European	60
ERR1462587-2008-EU-DE-Bovine	M. caprae	SB0418	2008	Germany	Bovine	Allgaeu	European	60
ERR1462588-2009-EU-DE-Bovine	M. caprae	SB0418	2009	Germany	Bovine	Allgaeu	European	60
ERR1462589-2009-EU-DE-Bovine	M. caprae	SB0418	2009	Germany	Bovine	Allgaeu	European	60
ERR1462590-2009-EU-DE-Bovine	M. caprae	SB0418	2009	Germany	Bovine	Allgaeu	European	60
ERR1462591-2009-EU-DE-Bovine	M. caprae	SB0418	2009	Germany	Bovine	Allgaeu	European	60
ERR1462592-2009-EU-DE-Bovine	M. caprae	SB0418	2009	Germany	Bovine	Allgaeu	European	60
ERR1462593-2009-EU-DE-Bovine	M. caprae	SB0418	2009	Germany	Bovine	Allgaeu	European	60
ERR1462594-2009-EU-DE-Bovine	M. caprae	SB0418	2009	Germany	Bovine	Allgaeu	European	60
ERR1462595-2009-EU-DE-Bovine	M. caprae	SB0418	2009	Germany	Bovine	Allgaeu	European	60
ERR1462596-2009-EU-DE-Bovine	M. caprae	SB0418	2009	Germany	Bovine	Allgaeu	European	60
ERR1462597-2009-EU-DE-Bovine	M. caprae	SB0418	2009	Germany	Bovine	Allgaeu	European	60
ERR1462598-2009-EU-DE-Bovine	M. caprae	SB0418	2009	Germany	Bovine	Allgaeu	European	60
ERR1462599-2013-EU-DE-Bovine	M. caprae	SB0418	2013	Germany	Bovine	Allgaeu	European	60
ERR1462600-2013-EU-DE-Bovine	M. caprae	SB0418	2013	Germany	Bovine	Allgaeu	European	60
ERR1462601-2013-EU-DE-Bovine	M. caprae	SB0418	2013	Germany	Bovine	Allgaeu	European	60
ERR1462602-2013-EU-DE-Bovine	M. caprae	SB0418	2013	Germany	Bovine	Allgaeu	European	60
ERR1462603-2013-EU-DE-Bovine	M. caprae	SB0418	2013	Germany	Bovine	Allgaeu	European	60
ERR1462604-2013-EU-DE-Bovine	M. caprae	SB0418	2013	Germany	Bovine	Allgaeu	European	60
ERR1462605-2013-EU-DE-Bovine	M. caprae	SB0418	2013	Germany	Bovine	Allgaeu	European	60
ERR1462606-2013-EU-DE-Bovine	M. caprae	SB0418	2013	Germany	Bovine	Allgaeu	European	60
ERR1462607-2013-EU-DE-Bovine	M. caprae	SB0418	2013	Germany	Bovine	Allgaeu	European	60
ERR1462608-2013-EU-DE-Bovine	M. caprae	SB0418	2013	Germany	Bovine	Allgaeu	European	60
ERR1462609-2013-EU-DE-Bovine	M. caprae	SB0418	2013	Germany	Bovine	Lechtal	European; Lechtal	60
ERR1462610-2013-EU-DE-Bovine	M. caprae	SB0418	2013	Germany	Bovine	Lechtal	European; Lechtal	60
ERR1462611-2013-EU-DE-Bovine	M. caprae	SB0418	2013	Germany	Bovine	Lechtal	European; Lechtal	60
ERR1462612-2013-EU-DE-Bovine	M. caprae	SB0418	2013	Germany	Bovine	Lechtal	European; Lechtal	60
ERR1462613-2013-EU-DE-Bovine	M. caprae	SB0418	2013	Germany	Bovine	Lechtal	European; Lechtal	60
ERR1462614-2014-EU-DE-Bovine	M. caprae	SB0418	2014	Germany	Bovine	Lechtal	European; Lechtal	60
ERR1462615-2014-EU-DE-Bovine	M. caprae	SB0418	2014	Germany	Bovine	Lechtal	European; Lechtal	60
ERR1462616-2014-EU-DE-Bovine	M. caprae	SB0418	2014	Germany	Bovine	Lechtal	European; Lechtal	60
ERR1462617-2014-EU-DE-Bovine	M. caprae	SB0418	2014	Germany	Bovine	Lechtal	European; Lechtal	60
ERR1462618-2014-EU-DE-Bovine	M. caprae	SB0418	2014	Germany	Bovine	Lechtal	European; Lechtal	60
ERR1462619-2014-EU-DE-Bovine	M. caprae	SB0418	2014	Germany	Bovine	Lechtal	European; Lechtal	60
ERR1462620-2014-EU-DE-Bovine	M. caprae	SB0418	2014	Germany	Bovine	Lechtal	European; Lechtal	60
ERR1462621-2014-EU-DE-Bovine	M. caprae	SB0418	2014	Germany	Bovine	Lechtal	European; Lechtal	60
ERR1462622-2014-EU-DE-Bovine	M. caprae	SB0418	2014	Germany	Bovine	Allgaeu	European	60
ERR1462623-2014-EU-DE-Bovine	M. caprae	SB0418	2014	Germany	Bovine	Allgaeu	European	60
ERR1462624-2014-EU-DE-Bovine	M. caprae	SB0418	2014	Germany	Bovine	Allgaeu	European	60
ERR1462625-2014-EU-DE-Bovine	M. caprae	SB0418	2014	Germany	Bovine	Allgaeu	European	60
ERR1462626-2014-EU-DE-Bovine	M. caprae	SB0418	2014	Germany	Bovine	Allgaeu	European	60
ERR1462627-2014-EU-DE-Bovine	M. caprae	SB0418	2014	Germany	Bovine	Allgaeu	European	60
ERR1462628-2008-EU-DE-Bovine	M. caprae	SB0418	2008	Germany	Bovine	Allgaeu	European	60
ERR1462629-2013-EU-DE-Bovine	M. caprae	SB0418	2013	Germany	Bovine	Allgaeu	European	60
ERR1462630-2021-EU-DE-Bovine	M. caprae	SB0418	2021	Germany	Bovine	Allgaeu	European	60
ERR1462631-2021-EU-DE-Bovine	M. caprae	SB0418	2021	Germany	Bovine	Allgaeu	European	60
ERR1462632-2022-EU-DE-Bovine	M. caprae	SB0418	2022	Germany	Bovine	Allgaeu	European	60
ERR1462633-2022-EU-DE-Bovine	M. caprae	SB0418	2022	Germany	Bovine	Allgaeu	European	60
ERR1462634-2022-EU-DE-Bovine	M. caprae	SB0418	2022	Germany	Bovine	Allgaeu	European	60
Mcaprae-Allgaeu-SRR650219	M. caprae		2009	Germany	RedDeer	Allgaeu	General; European; Lechtal	35
Mcaprae-Karwendel-SRR650221	M. caprae		2010	Germany	RedDeer	Karwendel	General; European; Lechtal	35
Mcaprae-Lechtal-SRR650226	M. caprae		2011	Germany	RedDeer	Lechtal	General; European; Lechtal	35
SRR650227-2011-EU-DE-RedDeer	M. caprae	NP	2011	Germany	RedDeer	Karwendel	European
SRR29356823-2020-AS-IL-Bovine	M. caprae	SB1199	2020	Israel	Bovine		General
135554-2022-Lo-F8-Val-Camonica-Bovine	M. caprae	SB0418	2022	Italy	Bovine	Lechtal	General; European; Lechtal	This Study
135564-2022-Lo-F13-Val-Camonica-Bovine	M. caprae	SB0418	2022	Italy	Bovine	Lechtal	General; European; Lechtal	This Study
180278-2015-Lo-F9-Val-Camonica-Bovine	M. caprae	SB0418	2015	Italy	Bovine	Lechtal	General; European; Lechtal	This Study
189817-2015-Lo-F9-Val-Camonica-Bovine	M. caprae	SB0418	2015	Italy	Bovine	Lechtal	General; European; Lechtal	This Study
2144-2001-Lo-F1-Basso-Iseo-Bovine	M. caprae	SB0418	2001	Italy	Bovine	Lechtal	General; European; Lechtal	This Study
23527-2022-Ve-F1-Verona-Bovine	M. caprae	SB0418	2022	Italy	Bovine	Lechtal	General; European; Lechtal	This Study
241949-2005-Lo-F7-Bergamo-Bovine	M. caprae	SB0418	2005	Italy	Bovine	Lechtal	General; European; Lechtal	This Study
255661-2018-Lo-F10-Basso-Iseo-Bovine	M. caprae	SB0418	2018	Italy	Bovine	Lechtal	General; European; Lechtal	This Study
258873-2019-ER-F5-Parma-Bovine	M. caprae	SB0418	2019	Italy	Bovine	Lechtal	General; European; Lechtal	This Study
261225-2018-Lo-F10-Basso-Iseo-Bovine	M. caprae	SB0418	2018	Italy	Bovine	Lechtal	General; European; Lechtal	This Study
262914-2018-Lo-F10-Basso-Iseo-Bovine	M. caprae	SB0418	2018	Italy	Bovine	Lechtal	General; European; Lechtal	This Study
275012-2003-Lo-F2-Val-Camonica-Bovine	M. caprae	SB0418	2003	Italy	Bovine	Lechtal	General; European; Lechtal	This Study
27725-2010-Lo-F8-Val-Camonica-Bovine	M. caprae	SB0418	2010	Italy	Bovine	Lechtal	General; European; Lechtal	This Study
27897-2004-ER-F1-Reggio-Emilia-Bovine	M. caprae	SB0418	2004	Italy	Bovine	Lechtal	General; European; Lechtal	This Study
280428-13-2012-ER-F4-Parma-Bovine	M. caprae	SB0418	2012	Italy	Bovine	Lechtal	General; European; Lechtal	This Study
280428-4-2012-ER-F4-Parma-Bovine	M. caprae	SB0418	2012	Italy	Bovine	Lechtal	General; European; Lechtal	This Study
286553-2-2018-Lo-F11-Valtellina-Sondrio-Bovine	M. caprae	SB0418	2018	Italy	Bovine	Lechtal	General; European; Lechtal	This Study
286553-3-2018-Lo-F11-Valtellina-Sondrio-Bovine	M. caprae	SB0418	2018	Italy	Bovine	Lechtal	General; European; Lechtal	This Study
289236-2015-Lo-F9-Val-Camonica-Bovine	M. caprae	SB0418	2015	Italy	Bovine	Lechtal	General; European; Lechtal	This Study
293859-2009-ER-F2-Parma-Bovine	M. caprae	SB0418	2009	Italy	Bovine	Lechtal	General; European; Lechtal	This Study
297629-2018-Lo-F12-Valtellina-Sondrio-Bovine	M. caprae	SB0418	2018	Italy	Bovine	Lechtal	General; European; Lechtal	This Study
30009-2004-Lo-F3-Mantova-Bovine	M. caprae	SB0418	2004	Italy	Bovine	Lechtal	General; European; Lechtal	This Study
305263-5-2012-ER-F4-Parma-Bovine	M. caprae	SB0418	2012	Italy	Bovine	Lechtal	General; European; Lechtal	This Study
305263-6-2012-ER-F4-Parma-Bovine	M. caprae	SB0418	2012	Italy	Bovine	Lechtal	General; European; Lechtal	This Study
308134-2011-Lo-Val-Camonica-RedDeer	M. caprae	SB0418	2011	Italy	RedDeer	Lechtal	General; European; Lechtal	This Study
308637-2009-ER-F3-Parma-Bovine	M. caprae	SB0418	2009	Italy	Bovine	Lechtal	General; European; Lechtal	This Study
312517-2008-Tr-T1-Trento-Bovine	M. caprae	SB0418	2008	Italy	Bovine	Lechtal	General; European; Lechtal	This Study
312542-2008-Tr-T1-Trento-Bovine	M. caprae	SB0418	2008	Italy	Bovine	Lechtal	General; European; Lechtal	This Study
319507-2018-Lo-F10-Basso-Iseo-Bovine	M. caprae	SB0418	2018	Italy	Bovine	Lechtal	General; European; Lechtal	This Study
47519-2004-Lo-F4-Bergamo-Bovine	M. caprae	SB0418	2004	Italy	Bovine	Lechtal	General; European; Lechtal	This Study
49724-2022-Lo-F13-Val-Camonica-Bovine	M. caprae	SB0418	2022	Italy	Bovine	Lechtal	General; European; Lechtal	This Study
61675-2004-Lo-F6-Val-Camonica-Bovine	M. caprae	SB0418	2004	Italy	Bovine	Lechtal	General; European; Lechtal	This Study
61701-2004-Lo-F5-Val-Camonica-Bovine	M. caprae	SB0418	2004	Italy	Bovine	Lechtal	General; European; Lechtal	This Study
6627-2002-Lo-T1-Val-Camonica-Bovine	M. caprae	SB0418	2002	Italy	Bovine	Lechtal	General; European; Lechtal	This Study
DRR120408-2016-AS-JP-Elephant	M. caprae	SB0418	2016	Japan	Elephant		General	18
DRR120409-2017-AS-JP-Elephant	M. caprae	SB0418	2017	Japan	Elephant		General	18
SRR12404592-2002-EU-NL-Human	M. caprae	NP	2002	Netherland	Human			29
SRR17156532-NA-EU-PL-Bovine	M. caprae	SB0418	NA	Poland	Bovine		European
SRR17156538-NA-EU-PL-Bovine	M. caprae	SB1912	NA	Poland	Bovine		General
ERR10430680-2003-EU-ES-Human	M. caprae	SB0157	2003	Spain	Human		General	79
ERR10430681-2011-EU-ES-Human	M. caprae	SB0157	2011	Spain	Human		General	79
ERR10430682-2011-EU-ES-Human	M. caprae	SB0157	2011	Spain	Human		General	79
ERR10430683-2019-EU-ES-Human	M. caprae	SB0157	2019	Spain	Human		General	79
ERR10430684-2020-EU-ES-Human	M. caprae	SB0157	2020	Spain	Human		General	79
ERR10430685-2016-EU-ES-Human	M. caprae	SB0157	2016	Spain	Human		General	79
ERR10430686-2017-EU-ES-Human	M. caprae	SB0157	2017	Spain	Human		General	79
ERR10430687-2010-EU-ES-Human	M. caprae	SB0157	2010	Spain	Human		General	79
ERR10430688-2011-EU-ES-Human	M. caprae	SB0157	2011	Spain	Human		General	79
ERR10430689-2015-EU-ES-Human	M. caprae	SB0157	2015	Spain	Human		General	79
ERR10430690-2016-EU-ES-Human	M. caprae	SB0157	2016	Spain	Human		General	79
ERR10430691-2017-EU-ES-Human	M. caprae	SB0157	2017	Spain	Human		General	79
ERR10430692-2019-EU-ES-Human	M. caprae	SB0157	2019	Spain	Human		General	79
ERR10430693-2021-EU-ES-Human	M. caprae	SB0157	2021	Spain	Human		General	79
ERR10430694-2017-EU-ES-Human	M. caprae	SB0157	2017	Spain	Human		General	79
ERR10430695-2018-EU-ES-Human	M. caprae	SB0157	2018	Spain	Human		General	79
ERR10430696-2018-EU-ES-Human	M. caprae	SB0157	2018	Spain	Human		General	79
ERR10430697-2019-EU-ES-Human	M. caprae	SB0157	2019	Spain	Human		General	79
ERR10430698-2021-EU-ES-Human	M. caprae	SB0157	2021	Spain	Human		General	79
ERR10430699-2021-EU-ES-Human	M. caprae	SB0157	2021	Spain	Human		General	79
ERR10430700-2021-EU-ES-Human	M. caprae	SB0157	2021	Spain	Human		General	79
ERR10430701-2015-EU-ES-Human	M. caprae	SB0157	2015	Spain	Human		General	79
ERR10430702-2017-EU-ES-Human	M. caprae	SB0157	2017	Spain	Human		General	79
ERR10430703-2022-EU-ES-Human	M. caprae	SB0157	2022	Spain	Human		General	79
ERR10430704-2019-EU-ES-Human	M. caprae	SB0157	2019	Spain	Human		General	79
ERR10430705-2011-EU-ES-Human	M. caprae	SB0157	2011	Spain	Human		General	79
ERR10430706-2013-EU-ES-Human	M. caprae	SB0866	2013	Spain	Human		General	79
ERR10430707-2018-EU-ES-Human	M. caprae	SB0157	2018	Spain	Human		General	79
ERR10430708-2020-EU-ES-Human	M. caprae	SB0157	2020	Spain	Human		General	79
ERR10430709-2018-EU-ES-Human	M. caprae	SB0157	2018	Spain	Human		General	79
ERR10430710-2021-EU-ES-Goat	M. caprae	SB0157	2021	Spain	Goat		General	79
ERR10430711-2021-EU-ES-Goat	M. caprae	SB0157	2021	Spain	Goat		General	79
ERR10430712-2021-EU-ES-Goat	M. caprae	SB0157	2021	Spain	Goat		General	79
ERR10430713-2021-EU-ES-Goat	M. caprae	SB0157	2021	Spain	Goat		General	79
ERR10430714-2021-EU-ES-Goat	M. caprae	SB0157	2021	Spain	Goat		General	79
ERR10430715-2021-EU-ES-Goat	M. caprae	SB0157	2021	Spain	Goat		General	79
ERR10430716-2021-EU-ES-Goat	M. caprae	SB0157	2021	Spain	Goat		General	79
ERR10430717-2021-EU-ES-Goat	M. caprae	SB0157	2021	Spain	Goat		General	79
ERR10430718-2021-EU-ES-Goat	M. caprae	SB0157	2021	Spain	Goat		General	79
ERR10430719-2021-EU-ES-Goat	M. caprae	SB0157	2021	Spain	Goat		General	79
ERR10430720-2021-EU-ES-Goat	M. caprae	SB0157	2021	Spain	Goat		General	79
SRR13888749-NA-EU-ES-Goat	M. caprae	SB0416	NA	Spain	Goat		General	25
SRR13888750-NA-EU-ES-Bovine	M. caprae	SB0418	NA	Spain	Bovine		European	25
SRR13888751-NA-EU-ES-Goat	M. caprae	SB0416	NA	Spain	Goat		General	25
SRR13888752-NA-EU-ES-Bovine	M. caprae	SB0416	NA	Spain	Bovine		General	25
SRR13888753-NA-EU-ES-Goat	M. caprae	SB0416	NA	Spain	Goat		General	25
SRR13888754-NA-EU-ES-Bovine	M. caprae	SB0416	NA	Spain	Bovine		General	25
SRR13888755-NA-EU-ES-Goat	M. caprae	SB0416	NA	Spain	Goat		General	25
SRR13888756-NA-EU-ES-Goat	M. caprae	SB0415	NA	Spain	Goat		General	25
SRR13888757-NA-EU-ES-WildBoar	M. caprae	SB0415	NA	Spain	WildBoar		General	25
SRR13888758-NA-EU-ES-WildBoar	M. caprae	SB0415	NA	Spain	WildBoar		General	25
SRR13888759-NA-EU-ES-WildBoar	M. caprae	SB0415	NA	Spain	WildBoar		General	25
SRR13888760-NA-EU-ES-WildBoar	M. caprae	SB1908	NA	Spain	WildBoar		General	25
SRR13888761-NA-EU-ES-WildBoar	M. caprae	SB0415	NA	Spain	WildBoar		General	25
SRR13888762-NA-EU-ES-Goat	M. caprae	SB0157	NA	Spain	Goat		General	25
SRR13888763-NA-EU-ES-Goat	M. caprae	SB0157	NA	Spain	Goat		General	25
SRR13888764-NA-EU-ES-Goat	M. caprae	SB0157	NA	Spain	Goat		General	25
SRR13888765-NA-EU-ES-Goat	M. caprae	SB0416	NA	Spain	Goat		General	25
SRR13888766-NA-EU-ES-Goat	M. caprae	SB0157	NA	Spain	Goat		General	25
SRR13888767-NA-EU-ES-WildBoar	M. caprae	SB0415	NA	Spain	WildBoar		General	25
SRR13888768-NA-EU-ES-WildBoar	M. caprae	SB0157	NA	Spain	WildBoar		General	25
SRR13888769-NA-EU-ES-Goat	M. caprae	SB0415	NA	Spain	Goat		General	25
SRR13888770-NA-EU-ES-Goat	M. caprae	SB1081	NA	Spain	Goat		General	25
SRR13888771-NA-EU-ES-Goat	M. caprae	SB1081	NA	Spain	Goat		General	25
SRR13888772-NA-EU-ES-Goat	M. caprae	SB0415	NA	Spain	Goat		General	25
SRR13888773-NA-EU-ES-Goat	M. caprae	SB1081	NA	Spain	Goat		General	25
SRR13888774-NA-EU-ES-Bovine	M. caprae	SB0418	NA	Spain	Bovine		European	25
SRR13888775-NA-EU-ES-Goat	M. caprae	SB0157	NA	Spain	Goat		General	25
SRR13888776-NA-EU-ES-Bovine	M. caprae	SB1902	NA	Spain	Bovine		General	25
SRR13888777-NA-EU-ES-WildBoar	M. caprae	SB0157	NA	Spain	WildBoar		General	25
SRR13888778-NA-EU-ES-Bovine	M. caprae	SB0418	NA	Spain	Bovine		European	25
SRR13888779-NA-EU-ES-Sheep	M. caprae	SB0157	NA	Spain	Sheep		General	25
SRR13888780-NA-EU-ES-Bovine	M. caprae	SB0415	NA	Spain	Bovine		General	25
SRR13888781-NA-EU-ES-Bovine	M. caprae	SB0418	NA	Spain	Bovine		European	25
SRR13888782-NA-EU-ES-Goat	M. caprae	SB0415	NA	Spain	Goat		General	25
SRR13888783-NA-EU-ES-Bovine	M. caprae	SB0418	NA	Spain	Bovine	Lechtal	European; Lechtal	25
SRR13888784-2017-EU-ES-Bovine	M. caprae	SB0418	2017	Spain	Bovine		European	25
SRR13888785-NA-EU-ES-Bovine	M. caprae	SB1908	NA	Spain	Bovine		General	25
SRR13888786-NA-EU-ES-Bovine	M. caprae	SB0415	NA	Spain	Bovine		General	25
SRR13888787-NA-EU-ES-Goat	M. caprae	SB0157	NA	Spain	Goat		General	25
SRR13888788-NA-EU-ES-Goat	M. caprae	SB0157	NA	Spain	Goat		General	25
SRR13888789-NA-EU-ES-Bovine	M. caprae	SB0418	NA	Spain	Bovine		European	25
SRR13888790-NA-EU-ES-Bovine	M. caprae	SB0416	NA	Spain	Bovine		General	25
SRR13888791-NA-EU-ES-Goat	M. caprae	SB0157	NA	Spain	Goat		General	25
SRR13888792-NA-EU-ES-Goat	M. caprae	SB0416	NA	Spain	Goat		General	25
SRR13888793-NA-EU-ES-Goat	M. caprae	SB0415	NA	Spain	Goat		General	25
SRR13888794-NA-EU-ES-Goat	M. caprae	SB0157	NA	Spain	Goat		General	25
SRR13888795-NA-EU-ES-Bovine	M. caprae	SB1199	NA	Spain	Bovine		General	25
SRR13888796-NA-EU-ES-Bovine	M. caprae	SB0157	NA	Spain	Bovine		General	25
SRR13888797-NA-EU-ES-Bovine	M. caprae	SB1199	NA	Spain	Bovine		General	25
SRR13888798-NA-EU-ES-Bovine	M. caprae	SB0416	NA	Spain	Bovine		General	25
SRR13888799-NA-EU-ES-Bovine	M. caprae	SB0415	NA	Spain	Bovine		General	25
SRR20551023-NA-EU-ES-WildBoar	M. caprae	SB0415	NA	Spain	WildBoar		General	25
SRR20551024-NA-EU-ES-WildBoar	M. caprae	SB0415	NA	Spain	WildBoar		General	25
SRR20551025-NA-EU-ES-WildBoar	M. caprae	SB0415	NA	Spain	WildBoar		General	25
SRR20551026-NA-EU-ES-WildBoar	M. caprae	SB0415	NA	Spain	WildBoar		General	25
SRR20551027-NA-EU-ES-WildBoar	M. caprae	SB0415	NA	Spain	WildBoar		General	25
SRR20551028-NA-EU-ES-WildBoar	M. caprae	SB0415	NA	Spain	WildBoar		General	25
SRR20551046-NA-EU-ES-WildBoar	M. caprae	SB0415	NA	Spain	WildBoar		General	25
SRR20551047-NA-EU-ES-Fox	M. caprae	SB0415	NA	Spain	Fox		General	25
SRR20551053-NA-EU-ES-Goat	M. caprae	SB0415	NA	Spain	Goat		General	25
SRR20551054-NA-EU-ES-Bovine	M. caprae	SB0415	NA	Spain	Bovine		General	25
SRR25167914-2022-EU-ES-WildBoar	M. caprae	SB0415	2022	Spain	WildBoar		General	25
SRR25167915-2021-EU-ES-Swine	M. caprae	SB0415	2021	Spain	Swine		General	25
SRR25167923-2021-EU-ES-Goat	M. caprae	SB0157	2021	Spain	Goat		General	25
SRR25167924-2021-EU-ES-Swine	M. caprae	SB0157	2021	Spain	Swine		General	25
SRR25167925-2021-EU-ES-Swine	M. caprae	SB0415	2021	Spain	Swine		General	25
SRR25167934-2021-EU-ES-Swine	M. caprae	SB1081	2021	Spain	Swine		General	25
SRR25167937-2023-EU-ES-Goat	M. caprae	SB0415	2023	Spain	Goat		General	25
SRR25167941-2023-EU-ES-Swine	M. caprae	SB0415	2023	Spain	Swine		General	25
SRR25167942-2023-EU-ES-Swine	M. caprae	SB0415	2023	Spain	Swine		General	25
SRR25167948-2023-EU-ES-Goat	M. caprae	SB0157	2023	Spain	Goat		General	25
SRR25167949-2023-EU-ES-Goat	M. caprae	SB0157	2023	Spain	Goat		General	25
SRR27836868-2023-EU-ES-Macaque	M. caprae	SB1622	2023	Spain	Macaque		General	25
SRR27836869-2023-EU-ES-Macaque	M. caprae	SB1622	2023	Spain	Macaque		General	25
SRR27836870-2023-EU-ES-Macaque	M. caprae	SB1622	2023	Spain	Macaque		General	25
SRR27836871-2023-EU-ES-Macaque	M. caprae	SB1622	2023	Spain	Macaque		General	25
SRR27836872-2023-EU-ES-Macaque	M. caprae	SB1622	2023	Spain	Macaque		General	25
SRR27836873-2023-EU-ES-Macaque	M. caprae	SB1622	2023	Spain	Macaque		General	25
SRR27836874-2023-EU-ES-Macaque	M. caprae	SB1622	2023	Spain	Macaque		General	25
SRR27836875-2023-EU-ES-Macaque	M. caprae	SB1622	2023	Spain	Macaque		General	25
SRR27836876-2023-EU-ES-Macaque	M. caprae	SB1622	2023	Spain	Macaque		General	25
SRR27836877-2023-EU-ES-Macaque	M. caprae	SB1622	2023	Spain	Macaque		General	25
SRR31924876-2024-EU-ES-Goat	M. caprae	SB0157	2024	Spain	Goat		General	25
SRR31924877-2024-EU-ES-Goat	M. caprae	SB0157	2024	Spain	Goat		General	25
SRR31924878-2024-EU-ES-WildBoar	M. caprae	SB0415	2024	Spain	WildBoar		General	25
SRR31924879-2024-EU-ES-Goat	M. caprae	SB0157	2024	Spain	Goat		General	25
SRR16503843-2019-NA-US-Human	M. caprae	SB1622	2019	USA	Human		General	21
SRR24827285-2015-NA-US-Human	M. caprae	SB0418	2015	USA	Human		General
