# Supplementary material for: M. caprae in northern Italy: a comprehensive analysis through whole-genome sequencing on the genetic variability in bovine herds
Source: Vet Res. 2025 Aug 7;56:163. doi: 10.1186/s13567-025-01585-x (PMC12330137; doi:10.1186/s13567-025-01585-x)
Supplement: Supplementary file 3 — Additional file 3. Epidemiological connections between Italian samples. [file 13567_2025_1585_MOESM3_ESM.xlsx]

## Sheet: Foglio1
Additional File 3: Epidemiological connections between Italian samples.
(a) Farms with samples										(b) Farm with no samples
										Letter	Information	Area
Sample information		Animals movements			Contacts		Notes			A	Farm located in Valcamonica, where the 241949 bovine was born.	Valcamonica
ID sample	ID farm	From	To	Shipped by	Type of contact	with				B	Farm located in Bergamo. Which reportedly hosted bovines both from C and A(241949), subsequently found affected by tuberculosis.	BG
312542	Tr-T1						Tr-T1 is an international trader, which imports bovines mainly from Austria and Germany and sells them into Italian territory. Trades between Tr-T1 and I, J and Lo-T1 are well documented			C	Farm located in Valcamonica, from where infected bovine detected in D was born.	Valcamonica
312517		Switzerland	Tr-T1							D	Farm located in Valcamonica, which shared animals with Lo-F4 (47519) and bought bovines via C, Lo-T1 and B.	Valcamonica
6627	Lo-T1						Lo-T1 worked both as a farmer and a trader, moving animals between farms. This trader used to buy mainly animals from Austria, relying on Tr-T1 and L as rest-stop stables.			E	Farm located in Valcamonica, which reportedly traded animals buying via J and selling to Lo-F1.	Valcamonica
2144	Lo-F1	F	Lo-F1	Lo-T1			Lo-F1 imported animals also from E. E had a common pasture with Lo-F3, Lo-F2 and bought animals from J.			F	Farm located in Valcamonica, which sold the 2144 bovine to Lo-F1	Valcamonica
275012	Lo-F2				Common pasture	Lo-F3, Lo-F5, Lo-F6	Documented contact in common pasture. Lo-F2 bought animals from J.			G	Farm located in Bozen, which sold the 280428 bovine to ER-F4.	Bolzano
30009	Lo-F3	Germany	Lo-F3		Common pasture	Lo-F2, E	Documented contact in common pasture. Lo-F3 imported animals via I.			H	Farm located in Parma, which sold the 305263/6 bovien to ER-F4	Parma
47519	Lo-F4	France	Lo-F4				This bovine was imported from France directly to Lo-F4. Although, this farm used to share animald with farm D, which has reportedly traded animals with B and C via Lo-T1.			I	Trader located in Valcamonica, who reportedly sold animals between Austria and Italy.	Valcamonica
		Lo-F4	D							J		Valcamonica
61701	Lo-F5				Common pasture	Lo-F2, Lo-F6	Documented contact in common pasture.			K	Farm located in Lodi, which originally sold the 286553/3 bovine , subsequently found positive in LO-F11	Lodi
61675	Lo-F6				Common pasture	Lo-F2, Lo-F5	Documented contact in common pasture.			L	Trader located in Trento, who sells animals between Austria and Italy.	Trento
241949	Lo-F7	A	B				This bovine was originally sold by A to B, and then from B to Lo-F7.			M	Farm located in Trento,which sold the 293859 bovine to ER-F2.	Trento
		B	Lo-F7							N	Trader located in Trent, who directly imports animals from Germany and Austria.	Trento
27725	Lo-F8
135554
180278	Lo-F9				Common pasture	Lo-F6	Animals born in Lo-F9; contact traced in a common pasture with Lo-F6.
189817
289236
255661	Lo-F10						Born in Lo-F10 but kept in contact with animals born in Lo-F11
261225		Lo-F11	Lo-F10				Animals born in Lo-F11 but moved to Lo-F10; this two farms swapped animals frequently between them.
262914		Lo-F11	Lo-F10
319507		Lo-F11	Lo-F10
286553-2	Lo-F11	Germany	Lo-F11				Imported from Germany
286553-3		K	Lo-F11				Born in K farm and then moved to Lo-F11.
297629	Lo-F12				Proximity	Lo-F11	Documented proximity between Lo-F11 e Lo-F12 farms, which may have lead to a contact between animals and/or sewage.
49724	Lo-F13
135564
27897	ER-F1	N					This farm used to import bovines from Germany and Austria. This particular sample has its origin in Trento and was the imported to ER-F1 via an unknown seller (N).
293859	ER-F2	Austria	M				This bovine was importer from Austria via M trader and acquired by ER-F2. ER-F2 is a rest-stop stable.
		M	ER-F2
308637	ER-F3	ER-F2					This bovine was sold from ER-F2 to ER-F3; ER-F2 was used to import bovine from Austria, making them pass through the rest-stop stable ER-F2.
280428-4	ER-F4	G	ER-F4				This bovine was sold from farm G in Bozen to ER-F4.	This farm was documented to have imported animals from Austria and Germany, letting them pass trough different stop-rest stable located in TN, BG and VR provinces, among whom were find also L
280428-13
305263-5		Austria	L				This bovine was imported from Austria via L, who subsequently sold it to ER-F4. L resulted to be an active trader between Austria e Germany and both Emilia Romagna and Lombardy.
		L	ER-F4
305263-6		H	ER-F4				Born in H farm, then sold to ER-F4
258873	ER-F5				Common pasture	ER-F4	Documented contact in a common pasture.
23527	Ve-F1	Lo-F8					This calf was born from a Lo-F8 farm cattle and sold to Ve-F1.
