# Supplementary material for: M. caprae in northern Italy: a comprehensive analysis through whole-genome sequencing on the genetic variability in bovine herds
Source: Vet Res. 2025 Aug 7;56:163. doi: 10.1186/s13567-025-01585-x (PMC12330137; doi:10.1186/s13567-025-01585-x)
Supplement: Supplementary file 4 — Additional file 4. MTBseq Statistic output of Italian and European Samples. [file 13567_2025_1585_MOESM4_ESM.xlsx]

## Sheet: MTBseq Stat output_IT
Additional File 4a: MTBseq Statistic output of Italian Samples
Reference Genome: Allgaeu
SampleID	LibraryID	Total Reads	Mapped Reads	% Mapped Reads	Genome Size	Genome GC	(Any) Total Bases	% (Any) Total Bases	(Any) GC-Content	(Any) Coverage mean	(Any) Coverage median	(Unambiguous) Total Bases	% (Unambiguous) Total Bases	(Unambiguous) GC-Content	(Unambiguous) Coverage mean	(Unambiguous) Coverage median	SNPs	Deletions	Insertions	Uncovered	Substitutions (Including Stop Codons)
135554-2022-Lo-F8-Val-Camonica-Bovine	SB0418	7223214	7138719	98.83	4324961	65.6	4286304	0.99	65.62	153.23	151	4282996	0.99	65.6	153.34	151	406	60	17	38657	239
135564-2022-Lo-F13-Val-Camonica-Bovine	SB0418	4870387	4847491	99.53	4324961	65.6	4286244	0.99	65.62	136.71	138	4282190	0.99	65.6	136.82	138	406	65	24	38717	239
180278-2015-Lo-F9-Val-Camonica-Bovine	SB0418	5578358	5564753	99.76	4324961	65.6	4286037	0.99	65.62	175.54	179	4274303	0.99	65.59	175.95	179	412	70	35	38924	241
189817-2015-Lo-F9-Val-Camonica-Bovine	SB0418	8568358	8535163	99.61	4324961	65.6	4286321	0.99	65.62	270.3	265	4282744	0.99	65.61	270.47	265	413	70	27	38640	243
2144-2001-Lo-F1-Basso-Iseo-Bovine	SB0418	2264146	2260274	99.83	4324961	65.6	4285322	0.99	65.62	75.04	75	4265496	0.99	65.57	75.34	75	398	67	33	39639	234
23527-2022-Ve-F1-Verona-Bovine	SB0418	3404398	3329084	97.79	4324961	65.6	4286263	0.99	65.62	88.19	85	4285496	0.99	65.62	88.2	85	414	61	23	38698	245
241949-2005-Lo-F7-Bergamo-Bovine	SB0418	5863922	5806230	99.02	4324961	65.6	4286441	0.99	65.62	167.86	165	4283019	0.99	65.61	167.98	165	401	68	22	38520	234
255661-2018-Lo-F10-Basso-Iseo-Bovine	SB0418	5675412	5663180	99.78	4324961	65.6	4286190	0.99	65.62	176.38	179	4279319	0.99	65.6	176.61	180	406	69	23	38771	235
258873-2019-ER-F5-Parma-Bovine	SB0418	4478305	4438774	99.12	4324961	65.6	4284612	0.99	65.61	140.32	142	4257461	0.98	65.53	141.09	142	406	67	38	40349	233
261225-2018-Lo-F10-Basso-Iseo-Bovine	SB0418	5217338	5199552	99.66	4324961	65.6	4286146	0.99	65.62	165.03	165	4275763	0.99	65.59	165.36	165	402	78	24	38815	232
262914-2018-Lo-F10-Basso-Iseo-Bovine	SB0418	5801764	5784993	99.71	4324961	65.6	4286290	0.99	65.62	178.59	181	4281336	0.99	65.61	178.76	181	407	68	23	38671	235
275012-2003-Lo-F2-Val-Camonica-Bovine	SB0418	3839386	3829116	99.73	4324961	65.6	4285410	0.99	65.62	120.64	123	4261862	0.99	65.56	121.19	123	405	69	23	39551	236
27725-2010-Lo-F8-Val-Camonica-Bovine	SB0418	5130458	5110413	99.61	4324961	65.6	4286216	0.99	65.62	159.13	159	4279736	0.99	65.61	159.32	159	412	67	24	38745	241
27897-2004-ER-F1-Reggio-Emilia-Bovine	SB0418	5355063	5262449	98.27	4324961	65.6	4286405	0.99	65.62	153.87	152	4283916	0.99	65.61	153.94	152	399	67	31	38556	233
280428-13-2012-ER-F4-Parma-Bovine	SB0418	6227595	6212815	99.76	4324961	65.6	4285614	0.99	65.62	199.26	204	4271325	0.99	65.57	199.86	204	408	67	38	39347	235
280428-4-2012-ER-F4-Parma-Bovine	SB0418	3366683	3354773	99.65	4324961	65.6	4285930	0.99	65.62	105.9	103	4267267	0.99	65.58	106.24	103	404	68	30	39031	233
286553-2-2018-Lo-F11-Valtellina-Sondrio-Bovine	SB0418	4629807	4502395	97.25	4324961	65.6	4286380	0.99	65.62	109.71	96	4285730	0.99	65.62	109.72	96	407	67	24	38581	237
286553-3-2018-Lo-F11-Valtellina-Sondrio-Bovine	SB0418	3135968	3018604	96.26	4324961	65.6	4286347	0.99	65.62	78.4	70	4285384	0.99	65.62	78.41	70	408	63	24	38614	238
289236-2015-Lo-F9-Val-Camonica-Bovine	SB0418	3708933	3688071	99.44	4324961	65.6	4286112	0.99	65.62	114.97	112	4273537	0.99	65.59	115.24	112	410	71	36	38849	239
293859-2009-ER-F2-Parma-Bovine	SB0418	4449062	3118722	70.1	4324961	65.6	4286289	0.99	65.62	88.32	86	4285290	0.99	65.62	88.33	86	416	64	21	38672	244
297629-2018-Lo-F12-Valtellina-Sondrio-Bovine	SB0418	4527988	4432949	97.9	4324961	65.6	4286299	0.99	65.62	122.15	117	4285640	0.99	65.62	122.16	117	408	67	24	38662	239
30009-2004-Lo-F3-Mantova-Bovine	SB0418	7984700	7913510	99.11	4324961	65.6	4286303	0.99	65.62	233	229	4283725	0.99	65.61	233.12	229	399	67	24	38658	232
305263-5-2012-ER-F4-Parma-Bovine	SB0418	5174088	5158146	99.69	4324961	65.6	4285825	0.99	65.62	163.24	166	4267986	0.99	65.57	163.81	166	405	69	29	39136	232
305263-6-2012-ER-F4-Parma-Bovine	SB0418	3907628	3897113	99.73	4324961	65.6	4285951	0.99	65.62	121.24	123	4267317	0.99	65.57	121.67	123	404	67	30	39010	232
308134-2011-Lo-Val-Camonica-RedDeer	SB0418	5512165	5484219	99.49	4324961	65.6	4286089	0.99	65.62	173.61	177	4271556	0.99	65.58	174.1	177	415	67	24	38872	245
308637-2009-ER-F3-Parma-Bovine	SB0418	5059946	5038720	99.58	4324961	65.6	4286285	0.99	65.62	157.35	160	4274416	0.99	65.59	157.7	160	409	67	29	38676	235
312517-2008-Tr-T1-Trento-Bovine	SB0418	7247642	7207153	99.44	4324961	65.6	4286484	0.99	65.62	219.12	220	4285585	0.99	65.62	219.15	220	407	67	39	38477	236
312542-2008-Tr-T1-Trento-Bovine	SB0418	3763347	3749000	99.62	4324961	65.6	4286367	0.99	65.62	105.5	105	4285679	0.99	65.62	105.5	105	400	63	21	38594	235
319507-2018-Lo-F10-Basso-Iseo-Bovine	SB0418	6072227	6059019	99.78	4324961	65.6	4285451	0.99	65.62	194.32	199	4266698	0.99	65.56	195.08	199	405	70	32	39510	234
47519-2004-Lo-F4-Bergamo-Bovine	SB0418	4963126	4907171	98.87	4324961	65.6	4285967	0.99	65.62	149.3	145	4276751	0.99	65.58	149.59	145	407	67	24	38994	237
49724-2022-Lo-F13-Val-Camonica-Bovine	SB0418	2600020	2541904	97.76	4324961	65.6	4286366	0.99	65.62	68.09	56	4284859	0.99	65.62	68.1	56	407	65	24	38595	241
61675-2004-Lo-F6-Val-Camonica-Bovine	SB0418	5136195	5119259	99.67	4324961	65.6	4286051	0.99	65.62	162.47	164	4266575	0.99	65.57	163.1	164	405	72	23	38910	235
61701-2004-Lo-F5-Val-Camonica-Bovine	SB0418	4646840	4635243	99.75	4324961	65.6	4285817	0.99	65.62	146.21	149	4266623	0.99	65.57	146.76	149	405	67	32	39144	235
6627-2002-Lo-T1-Val-Camonica-Bovine	SB0418	2899409	2885002	99.5	4324961	65.6	4286231	0.99	65.62	87.27	87	4284113	0.99	65.61	87.3	87	410	68	33	38730	239

## Sheet: MTBseq Stat output_EU
Additional File 4b: MTBseq Statistic output of European Dataset
Reference Genome: MTBC0
SampleID	LibraryID	Total Reads	Mapped Reads	% Mapped Reads	Genome Size	Genome GC	(Any) Total Bases	% (Any) Total Bases	(Any) GC-Content	(Any) Coverage mean	(Any) Coverage median	(Unambiguous) Total Bases	% (Unambiguous) Total Bases	(Unambiguous) GC-Content	(Unambiguous) Coverage mean	(Unambiguous) Coverage median	SNPs	Deletions	Insertions	Uncovered	Substitutions (Including Stop Codons)
511103-2020-EU-AT-RedDeer	SB0418	1768491	1760552	99.55	4435783	65.63	4297555	0.97	65.64	55.07	55	4258954	0.96	65.55	55.49	55	1535	540	172	138228	928
511104-2021-EU-AT-RedDeer	SB0418	1760867	1698945	96.48	4435783	65.63	4297833	0.97	65.64	53.79	54	4258705	0.96	65.56	54.21	54	1566	544	140	137950	945
511160-2021-EU-AT-RedDeer	SB0418	1839428	1831547	99.57	4435783	65.63	4295075	0.97	65.63	56.54	56	4258136	0.96	65.54	56.97	57	1527	453	148	140708	916
511266-2016-EU-AT-RedDeer	SB0418	2079075	2072476	99.68	4435783	65.63	4296157	0.97	65.64	63.84	64	4262160	0.96	65.54	64.3	64	1534	501	140	139626	930
511270-2017-EU-AT-RedDeer	SB0418	2374975	2366013	99.62	4435783	65.63	4296863	0.97	65.64	73.56	74	4269358	0.96	65.56	73.98	74	1551	609	154	138920	938
511274-2019-EU-AT-RedDeer	SB0418	1934845	1926568	99.57	4435783	65.63	4297242	0.97	65.64	58.96	59	4265579	0.96	65.56	59.34	59	1540	576	172	138541	934
511292-2020-EU-AT-RedDeer	SB0418	2203007	2197015	99.73	4435783	65.63	4296517	0.97	65.64	70.06	71	4259704	0.96	65.54	70.6	71	1565	619	159	139266	952
511304-2014-EU-AT-RedDeer	SB0418	1913791	1905256	99.55	4435783	65.63	4296817	0.97	65.64	59.59	59	4261348	0.96	65.55	60.02	59	1536	521	165	138966	924
511305-2014-EU-AT-RedDeer	SB0418	2002687	1995323	99.63	4435783	65.63	4297288	0.97	65.64	62.94	63	4262905	0.96	65.55	63.38	63	1534	463	178	138495	937
511308-2015-EU-AT-RedDeer	SB0418	2094867	2086068	99.58	4435783	65.63	4300718	0.97	65.65	62.71	62	4282605	0.97	65.61	62.94	62	1558	516	163	135065	939
511439-2011-EU-AT-RedDeer	SB0418	1506733	1500120	99.56	4435783	65.63	4296397	0.97	65.64	47.45	47	4247623	0.96	65.52	47.9	47	1522	483	154	139386	923
511546-2019-EU-AT-RedDeer	SB0418	2165738	2147172	99.14	4435783	65.63	4299790	0.97	65.65	65.02	64	4279595	0.96	65.6	65.28	65	1558	693	152	135993	937
ERR1462574-2004-EU-DE-Bovine	SB0418	11800561	11761801	99.67	4435783	65.63	4304735	0.97	65.65	257.48	255	4279387	0.96	65.58	258.84	255	1541	351	68	131048	928
ERR1462575-2004-EU-DE-Bovine	SB0418	11121877	11043324	99.29	4435783	65.63	4303607	0.97	65.65	241.29	232	4291627	0.97	65.63	241.84	232	1577	366	91	132176	953
ERR1462576-2004-EU-DE-Bovine	SB0418	6066874	5991524	98.76	4435783	65.63	4304417	0.97	65.65	129.55	125	4284615	0.97	65.61	130.04	125	1533	375	77	131366	927
ERR1462577-2004-EU-DE-Bovine	SB0418	8853724	8790461	99.29	4435783	65.63	4305244	0.97	65.65	191.68	186	4280370	0.96	65.59	192.65	186	1542	359	75	130539	929
ERR1462578-2004-EU-DE-Bovine	SB0418	11069301	10251069	92.61	4435783	65.63	4301703	0.97	65.65	227.48	190	4288160	0.97	65.62	228.01	190	1545	455	83	134080	935
ERR1462579-2004-EU-DE-Bovine	SB0418	11130653	11018286	98.99	4435783	65.63	4304800	0.97	65.65	243.75	227	4288477	0.97	65.62	244.54	227	1563	405	77	130983	946
ERR1462580-2004-EU-DE-Bovine	SB0418	12017788	11959890	99.52	4435783	65.63	4303312	0.97	65.65	260.57	255	4291600	0.97	65.63	261.17	255	1578	386	84	132471	951
ERR1462581-2004-EU-DE-Bovine	SB0418	14085993	13980498	99.25	4435783	65.63	4305907	0.97	65.65	307.47	293	4291021	0.97	65.63	308.4	293	1573	408	92	129876	952
ERR1462582-2004-EU-DE-Bovine	SB0418	12582679	12426978	98.76	4435783	65.63	4316851	0.97	65.64	273.17	262	4289964	0.97	65.62	274.76	263	1565	367	89	118932	943
ERR1462583-2004-EU-DE-Bovine	SB0418	5304435	5278281	99.51	4435783	65.63	4305167	0.97	65.65	114.99	113	4279460	0.96	65.59	115.55	114	1519	355	79	130616	912
ERR1462584-2008-EU-DE-Bovine	SB0418	8444356	8414242	99.64	4435783	65.63	4341331	0.98	65.63	180.84	177	4320205	0.97	65.57	181.58	177	1586	365	67	94452	953
ERR1462585-2008-EU-DE-Bovine	SB0418	9818873	9767667	99.48	4435783	65.63	4342563	0.98	65.63	211.3	202	4325540	0.98	65.58	211.99	202	1588	370	70	93220	955
ERR1462586-2008-EU-DE-Bovine	SB0418	10274994	10227522	99.54	4435783	65.63	4341009	0.98	65.63	220.06	213	4325409	0.98	65.58	220.72	213	1599	382	81	94774	962
ERR1462587-2008-EU-DE-Bovine	SB0418	10829347	10780668	99.55	4435783	65.63	4341120	0.98	65.63	231.93	226	4323075	0.97	65.57	232.75	226	1594	364	59	94663	959
ERR1462588-2009-EU-DE-Bovine	SB0418	24658245	24237341	98.29	4435783	65.63	4341772	0.98	65.63	537.77	504	4335756	0.98	65.62	538.44	504	1670	481	93	94011	1017
ERR1462589-2009-EU-DE-Bovine	SB0418	24891830	23964561	96.27	4435783	65.63	4342022	0.98	65.63	529.8	491	4337243	0.98	65.62	530.31	491	1681	488	87	93761	1026
ERR1462590-2009-EU-DE-Bovine	SB0418	25828294	25416706	98.41	4435783	65.63	4341839	0.98	65.63	560.98	536	4337162	0.98	65.62	561.51	537	1682	469	86	93944	1027
ERR1462591-2009-EU-DE-Bovine	SB0418	23613134	23259418	98.5	4435783	65.63	4341909	0.98	65.63	514.3	480	4336748	0.98	65.62	514.84	480	1674	470	78	93874	1022
ERR1462592-2009-EU-DE-Bovine	SB0418	33659129	33248729	98.78	4435783	65.63	4342069	0.98	65.63	734.56	709	4337229	0.98	65.62	735.29	709	1691	479	89	93714	1031
ERR1462593-2009-EU-DE-Bovine	SB0418	29177787	28882086	98.99	4435783	65.63	4342469	0.98	65.63	609.9	530	4338054	0.98	65.62	610.44	530	1676	488	78	93314	1020
ERR1462594-2009-EU-DE-Bovine	SB0418	27697967	27289729	98.53	4435783	65.63	4341918	0.98	65.63	605.32	581	4336974	0.98	65.62	605.93	581	1684	484	80	93865	1028
ERR1462595-2009-EU-DE-Bovine	SB0418	27625175	27024489	97.83	4435783	65.63	4341940	0.98	65.63	595.9	578	4337143	0.98	65.62	596.49	578	1681	501	87	93843	1029
ERR1462596-2009-EU-DE-Bovine	SB0418	25766896	25543788	99.13	4435783	65.63	4341702	0.98	65.63	562.7	543	4336495	0.98	65.62	563.29	543	1680	480	81	94081	1026
ERR1462597-2009-EU-DE-Bovine	SB0418	20700775	20443008	98.75	4435783	65.63	4344030	0.98	65.63	452.51	426	4336446	0.98	65.62	453.24	426	1669	476	90	91753	1019
ERR1462598-2009-EU-DE-Bovine	SB0418	27942340	27778629	99.41	4435783	65.63	4342016	0.98	65.63	614.51	588	4337077	0.98	65.62	615.12	588	1689	464	89	93767	1032
ERR1462599-2013-EU-DE-Bovine	SB0418	11008353	10944516	99.42	4435783	65.63	4341113	0.98	65.63	235.4	227	4327157	0.98	65.59	236.04	227	1599	371	85	94670	961
ERR1462600-2013-EU-DE-Bovine	SB0418	18977193	18815874	99.15	4435783	65.63	4341878	0.98	65.63	415.71	392	4336759	0.98	65.62	416.14	392	1654	491	72	93905	1006
ERR1462601-2013-EU-DE-Bovine	SB0418	19723413	19575721	99.25	4435783	65.63	4342941	0.98	65.63	432.06	402	4336577	0.98	65.62	432.63	402	1673	481	85	92842	1022
ERR1462602-2013-EU-DE-Bovine	SB0418	16115500	15959989	99.04	4435783	65.63	4341916	0.98	65.63	354.02	321	4335531	0.98	65.62	354.48	321	1652	467	78	93867	1006
ERR1462603-2013-EU-DE-Bovine	SB0418	20525041	20342261	99.11	4435783	65.63	4342392	0.98	65.63	447.5	422	4336774	0.98	65.62	448.01	422	1672	490	90	93391	1020
ERR1462604-2013-EU-DE-Bovine	SB0418	23571530	23387706	99.22	4435783	65.63	4341854	0.98	65.63	518.55	491	4336621	0.98	65.62	519.11	491	1689	496	94	93929	1034
ERR1462605-2013-EU-DE-Bovine	SB0418	23150595	23021565	99.44	4435783	65.63	4344251	0.98	65.63	509.29	486	4336661	0.98	65.62	510.1	487	1672	455	93	91532	1017
ERR1462606-2013-EU-DE-Bovine	SB0418	11243047	11199443	99.61	4435783	65.63	4341650	0.98	65.62	244.25	243	4319837	0.97	65.57	245.27	243	1603	386	61	94133	968
ERR1462607-2013-EU-DE-Bovine	SB0418	16064434	15957866	99.34	4435783	65.63	4341783	0.98	65.63	350.28	328	4336166	0.98	65.62	350.69	328	1644	493	96	94000	1000
ERR1462608-2013-EU-DE-Bovine	SB0418	12976708	12930335	99.64	4435783	65.63	4341455	0.98	65.63	287.42	270	4334588	0.98	65.62	287.82	270	1644	503	86	94328	1000
ERR1462609-2013-EU-DE-Bovine	SB0418	13078577	13040495	99.71	4435783	65.63	4301608	0.97	65.65	285.97	289	4276492	0.96	65.57	287.49	290	1532	390	70	134175	923
ERR1462610-2013-EU-DE-Bovine	SB0418	10635471	6501636	61.13	4435783	65.63	4312857	0.97	65.65	142.21	141	4275338	0.96	65.58	143.27	141	1540	373	93	122926	937
ERR1462611-2013-EU-DE-Bovine	SB0418	8045605	8004742	99.49	4435783	65.63	4301578	0.97	65.65	175.23	175	4279057	0.96	65.58	176.04	176	1539	338	73	134205	930
ERR1462612-2013-EU-DE-Bovine	SB0418	9483063	9261537	97.66	4435783	65.63	4301260	0.97	65.65	206.7	180	4280080	0.96	65.59	207.53	181	1531	365	74	134523	929
ERR1462613-2013-EU-DE-Bovine	SB0418	12541895	12480861	99.51	4435783	65.63	4306923	0.97	65.65	272.56	274	4289728	0.97	65.63	273.5	274	1587	436	71	128860	961
ERR1462614-2014-EU-DE-Bovine	SB0418	16063305	15932018	99.18	4435783	65.63	4312836	0.97	65.65	441.52	422	4298019	0.97	65.65	442.99	422	1662	600	188	122947	1008
ERR1462615-2014-EU-DE-Bovine	SB0418	17557888	17445269	99.36	4435783	65.63	4310737	0.97	65.65	478.38	464	4297899	0.97	65.65	479.76	464	1649	630	149	125046	1001
ERR1462616-2014-EU-DE-Bovine	SB0418	16446446	16314346	99.2	4435783	65.63	4306930	0.97	65.65	450.66	436	4297822	0.97	65.65	451.57	436	1655	639	172	128853	1005
ERR1462617-2014-EU-DE-Bovine	SB0418	16805950	16651138	99.08	4435783	65.63	4306317	0.97	65.65	460.13	439	4297691	0.97	65.65	460.99	439	1658	628	151	129466	1005
ERR1462618-2014-EU-DE-Bovine	SB0418	9539516	9376396	98.29	4435783	65.63	4305718	0.97	65.65	201.85	197	4287430	0.97	65.61	202.6	198	1556	373	74	130065	943
ERR1462619-2014-EU-DE-Bovine	SB0418	15682551	15605949	99.51	4435783	65.63	4307319	0.97	65.65	431.24	418	4297377	0.97	65.65	432.18	418	1652	640	159	128464	1003
ERR1462620-2014-EU-DE-Bovine	SB0418	9772432	9703547	99.3	4435783	65.63	4304928	0.97	65.65	210.08	209	4287906	0.97	65.62	210.8	209	1552	358	89	130855	935
ERR1462621-2014-EU-DE-Bovine	SB0418	13279909	13223073	99.57	4435783	65.63	4308629	0.97	65.65	366.9	361	4295849	0.97	65.64	367.94	362	1638	588	163	127154	994
ERR1462622-2014-EU-DE-Bovine	SB0418	10908858	10784928	98.86	4435783	65.63	4341276	0.98	65.63	232.7	225	4329619	0.98	65.6	233.21	225	1595	365	73	94507	961
ERR1462623-2014-EU-DE-Bovine	SB0418	12850656	12766271	99.34	4435783	65.63	4342170	0.98	65.63	350.23	334	4335569	0.98	65.62	350.72	334	1679	614	151	93613	1018
ERR1462624-2014-EU-DE-Bovine	SB0418	17090883	16922832	99.02	4435783	65.63	4343994	0.98	65.63	467.58	440	4336430	0.98	65.62	468.33	440	1681	587	115	91789	1016
ERR1462625-2014-EU-DE-Bovine	SB0418	16065413	15830215	98.54	4435783	65.63	4342681	0.98	65.63	421.71	406	4337048	0.98	65.62	422.21	406	1689	589	167	93102	1023
ERR1462626-2014-EU-DE-Bovine	SB0418	17850053	17701287	99.17	4435783	65.63	4345260	0.98	65.63	484.88	459	4336777	0.98	65.62	485.77	459	1691	556	153	90523	1020
ERR1462627-2014-EU-DE-Bovine	SB0418	16544057	16447335	99.42	4435783	65.63	4342324	0.98	65.63	445.28	434	4337113	0.98	65.62	445.77	434	1685	581	148	93459	1017
ERR1462628-2008-EU-DE-Bovine	SB0418	16314241	16221568	99.43	4435783	65.63	4341918	0.98	65.63	443.85	424	4336239	0.98	65.62	444.37	424	1685	606	155	93865	1013
ERR1462629-2013-EU-DE-Bovine	SB0418	30319214	30035100	99.06	4435783	65.63	4342112	0.98	65.63	667.61	652	4336874	0.98	65.62	668.34	652	1678	477	94	93671	1019
ERR1462630-2021-EU-DE-Bovine	SB0418	26989749	26863048	99.53	4435783	65.63	4343882	0.98	65.63	734.14	716	4337428	0.98	65.62	735.16	717	1709	591	161	91901	1028
ERR1462631-2021-EU-DE-Bovine	SB0418	24160356	24006533	99.36	4435783	65.63	4341902	0.98	65.63	530.77	514	4336925	0.98	65.62	531.31	514	1668	463	94	93881	1016
ERR1462632-2022-EU-DE-Bovine	SB0418	18719141	18518914	98.93	4435783	65.63	4341604	0.98	65.63	410.94	392	4335620	0.98	65.62	411.43	393	1665	473	94	94179	1014
ERR1462633-2022-EU-DE-Bovine	SB0418	11008353	10944516	99.42	4435783	65.63	4341113	0.98	65.63	235.4	227	4327157	0.98	65.59	236.04	227	1599	371	85	94670	961
ERR1462634-2022-EU-DE-Bovine	SB0418	18516852	18413637	99.44	4435783	65.63	4341781	0.98	65.63	407.43	382	4336384	0.98	65.62	407.88	382	1666	470	93	94002	1016
SRR650219-2009-EU-DE-RedDeer	SB0418	783549	772457	98.58	4435783	65.63	4253207	0.96	65.33	17.45	17	3317285	0.75	64.33	20.08	20	1111	140	64	182576	660
SRR17111220-NA-EU-BG-Bovine	SB0418	1651668	1649766	99.88	4435783	65.63	4307690	0.97	65.61	78.83	80	4251428	0.96	65.47	79.71	80	1570	569	214	128093	950
SRR17111221-NA-EU-BG-Bovine	SB0418	2857610	2825183	98.87	4435783	65.63	4307569	0.97	65.61	133.15	136	4259151	0.96	65.48	134.52	137	1587	602	214	128214	961
SRR17111222-2016-EU-BG-Bovine	SB0418	2593080	2590088	99.88	4435783	65.63	4308807	0.97	65.61	123.85	127	4258007	0.96	65.48	125.18	127	1579	535	234	126976	960
SRR17111223-NA-EU-BG-Bovine	SB0418	2967564	2962295	99.82	4435783	65.63	4308615	0.97	65.61	134.76	138	4263576	0.96	65.49	136.06	138	1585	578	207	127168	964
SRR17111224-NA-EU-BG-Bovine	SB0418	3081933	3078163	99.88	4435783	65.63	4309673	0.97	65.62	143.6	147	4264894	0.96	65.49	144.97	147	1593	640	223	126110	966
SRR17111226-NA-EU-BG-Bovine	SB0418	2109647	2107350	99.89	4435783	65.63	4310153	0.97	65.62	100.53	101	4270014	0.96	65.53	101.35	101	1577	751	228	125630	958
SRR17111227-NA-EU-BG-Bovine	SB0418	2257851	2255153	99.88	4435783	65.63	4307698	0.97	65.61	109.63	112	4253640	0.96	65.47	110.88	112	1592	634	246	128085	968
SRR17111228-NA-EU-BG-Bovine	SB0418	2664542	2659171	99.8	4435783	65.63	4309244	0.97	65.62	127.46	130	4267639	0.96	65.5	128.58	130	1606	652	194	126539	977
SRR17111230-NA-EU-BG-Bovine	SB0418	1739649	1737921	99.9	4435783	65.63	4307985	0.97	65.61	80.96	82	4256394	0.96	65.49	81.81	82	1574	648	188	127798	950
SRR17111231-NA-EU-BG-Bovine	SB0418	2592343	2586674	99.78	4435783	65.63	4311182	0.97	65.62	119.79	121	4273784	0.96	65.54	120.73	121	1593	657	236	124601	970
SRR17111232-NA-EU-BG-Bovine	SB0418	2178530	2175892	99.88	4435783	65.63	4307478	0.97	65.61	104.73	107	4257979	0.96	65.48	105.81	107	1572	706	198	128305	953
SRR17111233-NA-EU-BG-Bovine	SB0418	2106301	2103958	99.89	4435783	65.63	4307811	0.97	65.61	101.45	103	4261351	0.96	65.49	102.43	103	1593	637	238	127972	967
SRR17111234-2018-EU-BG-Bovine	SB0418	2547194	2537578	99.62	4435783	65.63	4316338	0.97	65.61	121.91	124	4261946	0.96	65.49	123.33	124	1583	609	197	119445	964
SRR17111235-NA-EU-BG-Bovine	SB0418	2213627	2211248	99.89	4435783	65.63	4309378	0.97	65.62	104.82	106	4267742	0.96	65.51	105.73	106	1583	662	229	126405	962
SRR17111236-NA-EU-BG-Bovine	SB0418	1813975	1812112	99.9	4435783	65.63	4305013	0.97	65.6	89.01	91	4249077	0.96	65.46	90.03	91	1571	596	254	130770	950
SRR17111237-NA-EU-BG-Bovine	SB0418	1809645	1807406	99.88	4435783	65.63	4310116	0.97	65.61	82.64	84	4254890	0.96	65.47	83.57	84	1572	690	225	125667	951
SRR17111239-NA-EU-BG-Bovine	SB0418	2171102	2168362	99.87	4435783	65.63	4306551	0.97	65.61	103.07	104	4261361	0.96	65.49	104.03	105	1586	715	205	129232	957
SRR17111241-2018-EU-BG-Bovine	SB0418	2533798	2530451	99.87	4435783	65.63	4310013	0.97	65.62	114.69	116	4267512	0.96	65.5	115.71	116	1583	507	218	125770	958
SRR17111242-NA-EU-BG-Bovine	SB0418	2296801	2276534	99.12	4435783	65.63	4321502	0.97	65.62	106.86	109	4260431	0.96	65.45	108.23	109	1565	622	215	114281	937
SRR17111243-NA-EU-BG-Bovine	SB0418	3052733	3045627	99.77	4435783	65.63	4310564	0.97	65.62	143.32	146	4268356	0.96	65.5	144.61	146	1582	726	184	125219	959
SRR17111244-2018-EU-BG-Bovine	SB0418	2056601	2054304	99.89	4435783	65.63	4308981	0.97	65.61	97.72	100	4253967	0.96	65.47	98.84	100	1569	680	199	126802	952
SRR17111245-NA-EU-BG-Bovine	SB0418	1769967	1767995	99.89	4435783	65.63	4307184	0.97	65.61	84.8	86	4248554	0.96	65.46	85.8	86	1562	668	226	128599	947
SRR17111246-NA-EU-BG-Bovine	SB0418	2233378	2231121	99.9	4435783	65.63	4308978	0.97	65.61	103.94	106	4262853	0.96	65.5	104.93	106	1579	583	213	126805	954
SRR17111247-NA-EU-BG-Bovine	SB0418	2327880	2325369	99.89	4435783	65.63	4307759	0.97	65.61	111.87	114	4256715	0.96	65.47	113.07	114	1565	733	185	128024	946
SRR17111248-NA-EU-BG-Bovine	SB0418	2170312	2167974	99.89	4435783	65.63	4308456	0.97	65.61	103.38	105	4255488	0.96	65.47	104.53	106	1563	618	184	127327	949
SRR17111249-NA-EU-BG-Bovine	SB0418	2442114	2425306	99.31	4435783	65.63	4309166	0.97	65.61	114.49	117	4261451	0.96	65.49	115.64	117	1584	536	199	126617	961
SRR17111250-NA-EU-BG-Bovine	SB0418	1246801	1245355	99.88	4435783	65.63	4305909	0.97	65.6	57.96	58	4224743	0.95	65.44	58.85	59	1550	464	152	129874	937
SRR17111252-NA-EU-BG-Bovine	SB0418	2869032	2865708	99.88	4435783	65.63	4308975	0.97	65.61	134.73	138	4262234	0.96	65.49	136.07	138	1577	676	224	126808	959
SRR13888750-NA-EU-ES-Bovine	SB0418	1791709	1317082	73.51	4435783	65.63	4319819	0.97	65.62	59.62	60	4224681	0.95	65.44	60.66	60	1718	553	182	115964	950
SRR13888774-NA-EU-ES-Bovine	SB0418	1929493	1926754	99.86	4435783	65.63	4334209	0.98	65.6	78.72	78	4257389	0.96	65.44	79.89	78	1566	562	158	101574	934
SRR13888778-NA-EU-ES-Bovine	SB0418	1963065	1960475	99.87	4435783	65.63	4318682	0.97	65.61	88.48	90	4244022	0.96	65.43	89.84	90	1564	499	198	117101	939
SRR13888781-NA-EU-ES-Bovine	SB0418	1747021	1744212	99.84	4435783	65.63	4332162	0.98	65.59	69.14	69	4238811	0.96	65.38	70.41	70	1530	452	140	103621	926
SRR13888783-NA-EU-ES-Bovine	SB0418	1764474	1762032	99.86	4435783	65.63	4292761	0.97	65.62	67.58	67	4209572	0.95	65.44	68.68	67	1491	561	167	143022	900
SRR13888784-2017-EU-ES-Bovine	SB0418	1537798	1535578	99.86	4435783	65.63	4331689	0.98	65.6	59.51	58	4239580	0.96	65.42	60.52	59	1535	612	155	104094	917
SRR13888789-NA-EU-ES-Bovine	SB0418	1705994	1704031	99.88	4435783	65.63	4322745	0.97	65.62	64.82	64	4235641	0.95	65.42	65.91	65	1548	529	160	113038	938
