# Supplementary material for: M. caprae in northern Italy: a comprehensive analysis through whole-genome sequencing on the genetic variability in bovine herds
Source: Vet Res. 2025 Aug 7;56:163. doi: 10.1186/s13567-025-01585-x (PMC12330137; doi:10.1186/s13567-025-01585-x)
Supplement: Supplementary file 5 — Additional file 5. European dataset tree SNP table. [file 13567_2025_1585_MOESM5_ESM.xlsx]

## Sheet: Additional_Table_5
Additional File 5. European dataset tree SNPs table
	Mcaprae-Karwendel-SRR650221	SRR650227-2011-EU-DE-RedDeer	Mcaprae-Allgaeu-SRR650219	ERR1462604-2013-EU-DE-Bovine	ERR1462588-2009-EU-DE-Bovine	ERR1462590-2009-EU-DE-Bovine	ERR1462589-2009-EU-DE-Bovine	ERR1462598-2009-EU-DE-Bovine	ERR1462592-2009-EU-DE-Bovine	ERR1462597-2009-EU-DE-Bovine	ERR1462591-2009-EU-DE-Bovine	ERR1462596-2009-EU-DE-Bovine	ERR1462595-2009-EU-DE-Bovine	ERR1462594-2009-EU-DE-Bovine	ERR1462593-2009-EU-DE-Bovine	ERR1462599-2013-EU-DE-Bovine	ERR1462633-2022-EU-DE-Bovine	ERR1462601-2013-EU-DE-Bovine	ERR1462622-2014-EU-DE-Bovine	ERR1462624-2014-EU-DE-Bovine	ERR1462623-2014-EU-DE-Bovine	ERR1462626-2014-EU-DE-Bovine	ERR1462630-2021-EU-DE-Bovine	ERR1462631-2021-EU-DE-Bovine	ERR1462625-2014-EU-DE-Bovine	ERR1462629-2013-EU-DE-Bovine	ERR1462632-2022-EU-DE-Bovine	ERR1462627-2014-EU-DE-Bovine	ERR1462628-2008-EU-DE-Bovine	ERR1462603-2013-EU-DE-Bovine	ERR1462602-2013-EU-DE-Bovine	ERR1462606-2013-EU-DE-Bovine	ERR1462608-2013-EU-DE-Bovine	ERR1462600-2013-EU-DE-Bovine	ERR1462605-2013-EU-DE-Bovine	ERR1462607-2013-EU-DE-Bovine	ERR1462584-2008-EU-DE-Bovine	ERR1462586-2008-EU-DE-Bovine	ERR1462587-2008-EU-DE-Bovine	ERR1462634-2022-EU-DE-Bovine	ERR1462585-2008-EU-DE-Bovine	SRR13888750-NA-EU-ES-Bovine	SRR13888778-NA-EU-ES-Bovine	SRR17111242-NA-EU-BG-Bovine	SRR13888789-NA-EU-ES-Bovine	SRR17111220-NA-EU-BG-Bovine	SRR17111228-NA-EU-BG-Bovine	SRR17111250-NA-EU-BG-Bovine	SRR17111236-NA-EU-BG-Bovine
Mcaprae-Karwendel-SRR650221	0	6	399	403	399	397	397	396	395	395	398	396	395	397	395	396	396	397	396	396	396	395	399	397	395	395	395	395	396	394	397	397	395	394	393	398	398	398	399	400	399	459	414	399	402	396	402	405	403
SRR650227-2011-EU-DE-RedDeer	6	0	397	401	397	395	395	394	393	393	396	394	393	395	393	394	394	395	394	394	394	393	397	395	393	393	393	393	394	392	395	395	393	392	391	396	396	396	397	398	397	459	414	399	402	396	402	405	403
Mcaprae-Allgaeu-SRR650219	399	397	0	6	16	14	14	13	12	12	15	13	12	14	14	15	15	16	15	15	15	14	18	16	14	14	14	14	15	13	16	16	14	13	14	17	21	21	22	23	22	396	351	336	339	333	339	342	340
ERR1462604-2013-EU-DE-Bovine	403	401	6	0	18	16	16	15	14	14	17	15	14	16	16	17	17	18	17	17	17	16	20	18	16	16	16	16	17	15	18	18	16	15	16	19	23	23	24	25	24	400	355	340	343	337	343	346	344
ERR1462588-2009-EU-DE-Bovine	399	397	16	18	0	6	6	5	4	4	7	5	4	6	6	13	13	14	13	13	13	12	16	14	12	12	12	12	13	11	14	14	12	11	12	15	19	19	20	21	20	396	351	336	339	333	339	342	340
ERR1462590-2009-EU-DE-Bovine	397	395	14	16	6	0	4	3	2	2	5	3	2	4	4	11	11	12	11	11	11	10	14	12	10	10	10	10	11	9	12	12	10	9	10	13	17	17	18	19	18	394	349	334	337	331	337	340	338
ERR1462589-2009-EU-DE-Bovine	397	395	14	16	6	4	0	3	2	2	5	3	2	4	4	11	11	12	11	11	11	10	14	12	10	10	10	10	11	9	12	12	10	9	10	13	17	17	18	19	18	394	349	334	337	331	337	340	338
ERR1462598-2009-EU-DE-Bovine	396	394	13	15	5	3	3	0	1	1	4	2	1	3	3	10	10	11	10	10	10	9	13	11	9	9	9	9	10	8	11	11	9	8	9	12	16	16	17	18	17	393	348	333	336	330	336	339	337
ERR1462592-2009-EU-DE-Bovine	395	393	12	14	4	2	2	1	0	0	3	1	0	2	2	9	9	10	9	9	9	8	12	10	8	8	8	8	9	7	10	10	8	7	8	11	15	15	16	17	16	392	347	332	335	329	335	338	336
ERR1462597-2009-EU-DE-Bovine	395	393	12	14	4	2	2	1	0	0	3	1	0	2	2	9	9	10	9	9	9	8	12	10	8	8	8	8	9	7	10	10	8	7	8	11	15	15	16	17	16	392	347	332	335	329	335	338	336
ERR1462591-2009-EU-DE-Bovine	398	396	15	17	7	5	5	4	3	3	0	4	3	5	5	12	12	13	12	12	12	11	15	13	11	11	11	11	12	10	13	13	11	10	11	14	18	18	19	20	19	395	350	335	338	332	338	341	339
ERR1462596-2009-EU-DE-Bovine	396	394	13	15	5	3	3	2	1	1	4	0	1	3	3	10	10	11	10	10	10	9	13	11	9	9	9	9	10	8	11	11	9	8	9	12	16	16	17	18	17	393	348	333	336	330	336	339	337
ERR1462595-2009-EU-DE-Bovine	395	393	12	14	4	2	2	1	0	0	3	1	0	2	2	9	9	10	9	9	9	8	12	10	8	8	8	8	9	7	10	10	8	7	8	11	15	15	16	17	16	392	347	332	335	329	335	338	336
ERR1462594-2009-EU-DE-Bovine	397	395	14	16	6	4	4	3	2	2	5	3	2	0	4	11	11	12	11	11	11	10	14	12	10	10	10	10	11	9	12	12	10	9	10	13	17	17	18	19	18	394	349	334	337	331	337	340	338
ERR1462593-2009-EU-DE-Bovine	395	393	14	16	6	4	4	3	2	2	5	3	2	4	0	11	11	12	11	11	11	10	14	12	10	10	10	10	11	9	12	12	10	9	10	13	15	15	16	17	16	392	347	332	335	329	335	338	336
ERR1462599-2013-EU-DE-Bovine	396	394	15	17	13	11	11	10	9	9	12	10	9	11	11	0	0	5	4	4	4	3	7	5	3	3	3	3	4	2	5	5	3	2	3	6	16	16	17	18	17	393	348	333	336	330	336	339	337
ERR1462633-2022-EU-DE-Bovine	396	394	15	17	13	11	11	10	9	9	12	10	9	11	11	0	0	5	4	4	4	3	7	5	3	3	3	3	4	2	5	5	3	2	3	6	16	16	17	18	17	393	348	333	336	330	336	339	337
ERR1462601-2013-EU-DE-Bovine	397	395	16	18	14	12	12	11	10	10	13	11	10	12	12	5	5	0	5	5	5	4	8	6	4	4	4	4	5	3	6	6	4	3	4	7	17	17	18	19	18	394	349	334	337	331	337	340	338
ERR1462622-2014-EU-DE-Bovine	396	394	15	17	13	11	11	10	9	9	12	10	9	11	11	4	4	5	0	0	2	1	5	3	1	1	1	1	2	2	5	5	3	2	3	6	16	16	17	18	17	393	348	333	336	330	336	339	337
ERR1462624-2014-EU-DE-Bovine	396	394	15	17	13	11	11	10	9	9	12	10	9	11	11	4	4	5	0	0	2	1	5	3	1	1	1	1	2	2	5	5	3	2	3	6	16	16	17	18	17	393	348	333	336	330	336	339	337
ERR1462623-2014-EU-DE-Bovine	396	394	15	17	13	11	11	10	9	9	12	10	9	11	11	4	4	5	2	2	0	1	5	3	1	1	1	1	2	2	5	5	3	2	3	6	16	16	17	18	17	393	348	333	336	330	336	339	337
ERR1462626-2014-EU-DE-Bovine	395	393	14	16	12	10	10	9	8	8	11	9	8	10	10	3	3	4	1	1	1	0	4	2	0	0	0	0	1	1	4	4	2	1	2	5	15	15	16	17	16	392	347	332	335	329	335	338	336
ERR1462630-2021-EU-DE-Bovine	399	397	18	20	16	14	14	13	12	12	15	13	12	14	14	7	7	8	5	5	5	4	0	6	4	4	4	4	5	5	8	8	6	5	6	9	19	19	20	21	20	396	351	336	339	333	339	342	340
ERR1462631-2021-EU-DE-Bovine	397	395	16	18	14	12	12	11	10	10	13	11	10	12	12	5	5	6	3	3	3	2	6	0	2	2	2	2	3	3	6	6	4	3	4	7	17	17	18	19	18	394	349	334	337	331	337	340	338
ERR1462625-2014-EU-DE-Bovine	395	393	14	16	12	10	10	9	8	8	11	9	8	10	10	3	3	4	1	1	1	0	4	2	0	0	0	0	1	1	4	4	2	1	2	5	15	15	16	17	16	392	347	332	335	329	335	338	336
ERR1462629-2013-EU-DE-Bovine	395	393	14	16	12	10	10	9	8	8	11	9	8	10	10	3	3	4	1	1	1	0	4	2	0	0	0	0	1	1	4	4	2	1	2	5	15	15	16	17	16	392	347	332	335	329	335	338	336
ERR1462632-2022-EU-DE-Bovine	395	393	14	16	12	10	10	9	8	8	11	9	8	10	10	3	3	4	1	1	1	0	4	2	0	0	0	0	1	1	4	4	2	1	2	5	15	15	16	17	16	392	347	332	335	329	335	338	336
ERR1462627-2014-EU-DE-Bovine	395	393	14	16	12	10	10	9	8	8	11	9	8	10	10	3	3	4	1	1	1	0	4	2	0	0	0	0	1	1	4	4	2	1	2	5	15	15	16	17	16	392	347	332	335	329	335	338	336
ERR1462628-2008-EU-DE-Bovine	396	394	15	17	13	11	11	10	9	9	12	10	9	11	11	4	4	5	2	2	2	1	5	3	1	1	1	1	0	2	5	5	3	2	3	6	16	16	17	18	17	393	348	333	336	330	336	339	337
ERR1462603-2013-EU-DE-Bovine	394	392	13	15	11	9	9	8	7	7	10	8	7	9	9	2	2	3	2	2	2	1	5	3	1	1	1	1	2	0	3	3	1	0	1	4	14	14	15	16	15	391	346	331	334	328	334	337	335
ERR1462602-2013-EU-DE-Bovine	397	395	16	18	14	12	12	11	10	10	13	11	10	12	12	5	5	6	5	5	5	4	8	6	4	4	4	4	5	3	0	6	4	3	4	7	17	17	18	19	18	394	349	334	337	331	337	340	338
ERR1462606-2013-EU-DE-Bovine	397	395	16	18	14	12	12	11	10	10	13	11	10	12	12	5	5	6	5	5	5	4	8	6	4	4	4	4	5	3	6	0	4	3	4	7	17	17	18	19	18	394	349	334	337	331	337	340	338
ERR1462608-2013-EU-DE-Bovine	395	393	14	16	12	10	10	9	8	8	11	9	8	10	10	3	3	4	3	3	3	2	6	4	2	2	2	2	3	1	4	4	0	1	2	5	15	15	16	17	16	392	347	332	335	329	335	338	336
ERR1462600-2013-EU-DE-Bovine	394	392	13	15	11	9	9	8	7	7	10	8	7	9	9	2	2	3	2	2	2	1	5	3	1	1	1	1	2	0	3	3	1	0	1	4	14	14	15	16	15	391	346	331	334	328	334	337	335
ERR1462605-2013-EU-DE-Bovine	393	391	14	16	12	10	10	9	8	8	11	9	8	10	10	3	3	4	3	3	3	2	6	4	2	2	2	2	3	1	4	4	2	1	0	5	15	15	16	17	16	392	347	332	335	329	335	338	336
ERR1462607-2013-EU-DE-Bovine	398	396	17	19	15	13	13	12	11	11	14	12	11	13	13	6	6	7	6	6	6	5	9	7	5	5	5	5	6	4	7	7	5	4	5	0	18	18	19	20	19	395	350	335	338	332	338	341	339
ERR1462584-2008-EU-DE-Bovine	398	396	21	23	19	17	17	16	15	15	18	16	15	17	15	16	16	17	16	16	16	15	19	17	15	15	15	15	16	14	17	17	15	14	15	18	0	0	1	2	1	395	350	335	338	332	338	341	339
ERR1462586-2008-EU-DE-Bovine	398	396	21	23	19	17	17	16	15	15	18	16	15	17	15	16	16	17	16	16	16	15	19	17	15	15	15	15	16	14	17	17	15	14	15	18	0	0	1	2	1	395	350	335	338	332	338	341	339
ERR1462587-2008-EU-DE-Bovine	399	397	22	24	20	18	18	17	16	16	19	17	16	18	16	17	17	18	17	17	17	16	20	18	16	16	16	16	17	15	18	18	16	15	16	19	1	1	0	3	2	396	351	336	339	333	339	342	340
ERR1462634-2022-EU-DE-Bovine	400	398	23	25	21	19	19	18	17	17	20	18	17	19	17	18	18	19	18	18	18	17	21	19	17	17	17	17	18	16	19	19	17	16	17	20	2	2	3	0	3	397	352	337	340	334	340	343	341
ERR1462585-2008-EU-DE-Bovine	399	397	22	24	20	18	18	17	16	16	19	17	16	18	16	17	17	18	17	17	17	16	20	18	16	16	16	16	17	15	18	18	16	15	16	19	1	1	2	3	0	396	351	336	339	333	339	342	340
SRR13888750-NA-EU-ES-Bovine	459	459	396	400	396	394	394	393	392	392	395	393	392	394	392	393	393	394	393	393	393	392	396	394	392	392	392	392	393	391	394	394	392	391	392	395	395	395	396	397	396	0	113	208	245	239	245	248	246
SRR13888778-NA-EU-ES-Bovine	414	414	351	355	351	349	349	348	347	347	350	348	347	349	347	348	348	349	348	348	348	347	351	349	347	347	347	347	348	346	349	349	347	346	347	350	350	350	351	352	351	113	0	163	200	194	200	203	201
SRR17111242-NA-EU-BG-Bovine	399	399	336	340	336	334	334	333	332	332	335	333	332	334	332	333	333	334	333	333	333	332	336	334	332	332	332	332	333	331	334	334	332	331	332	335	335	335	336	337	336	208	163	0	185	179	185	188	186
SRR13888789-NA-EU-ES-Bovine	402	402	339	343	339	337	337	336	335	335	338	336	335	337	335	336	336	337	336	336	336	335	339	337	335	335	335	335	336	334	337	337	335	334	335	338	338	338	339	340	339	245	200	185	0	170	176	179	177
SRR17111220-NA-EU-BG-Bovine	396	396	333	337	333	331	331	330	329	329	332	330	329	331	329	330	330	331	330	330	330	329	333	331	329	329	329	329	330	328	331	331	329	328	329	332	332	332	333	334	333	239	194	179	170	0	12	15	13
SRR17111228-NA-EU-BG-Bovine	402	402	339	343	339	337	337	336	335	335	338	336	335	337	335	336	336	337	336	336	336	335	339	337	335	335	335	335	336	334	337	337	335	334	335	338	338	338	339	340	339	245	200	185	176	12	0	7	5
SRR17111250-NA-EU-BG-Bovine	405	405	342	346	342	340	340	339	338	338	341	339	338	340	338	339	339	340	339	339	339	338	342	340	338	338	338	338	339	337	340	340	338	337	338	341	341	341	342	343	342	248	203	188	179	15	7	0	8
SRR17111236-NA-EU-BG-Bovine	403	403	340	344	340	338	338	337	336	336	339	337	336	338	336	337	337	338	337	337	337	336	340	338	336	336	336	336	337	335	338	338	336	335	336	339	339	339	340	341	340	246	201	186	177	13	5	8	0
SRR17111239-NA-EU-BG-Bovine	400	400	337	341	337	335	335	334	333	333	336	334	333	335	333	334	334	335	334	334	334	333	337	335	333	333	333	333	334	332	335	335	333	332	333	336	336	336	337	338	337	243	198	183	174	10	10	13	11
SRR17111243-NA-EU-BG-Bovine	396	396	333	337	333	331	331	330	329	329	332	330	329	331	329	330	330	331	330	330	330	329	333	331	329	329	329	329	330	328	331	331	329	328	329	332	332	332	333	334	333	239	194	179	170	6	6	9	7
SRR17111247-NA-EU-BG-Bovine	396	396	333	337	333	331	331	330	329	329	332	330	329	331	329	330	330	331	330	330	330	329	333	331	329	329	329	329	330	328	331	331	329	328	329	332	332	332	333	334	333	239	194	179	170	8	14	17	15
SRR17111223-NA-EU-BG-Bovine	396	396	333	337	333	331	331	330	329	329	332	330	329	331	329	330	330	331	330	330	330	329	333	331	329	329	329	329	330	328	331	331	329	328	329	332	332	332	333	334	333	239	194	179	170	12	18	21	19
SRR17111233-NA-EU-BG-Bovine	397	397	334	338	334	332	332	331	330	330	333	331	330	332	330	331	331	332	331	331	331	330	334	332	330	330	330	330	331	329	332	332	330	329	330	333	333	333	334	335	334	240	195	180	171	13	19	22	20
SRR17111222-2016-EU-BG-Bovine	396	396	333	337	333	331	331	330	329	329	332	330	329	331	329	330	330	331	330	330	330	329	333	331	329	329	329	329	330	328	331	331	329	328	329	332	332	332	333	334	333	239	194	179	170	14	20	23	21
SRR17111226-NA-EU-BG-Bovine	395	395	332	336	332	330	330	329	328	328	331	329	328	330	328	329	329	330	329	329	329	328	332	330	328	328	328	328	329	327	330	330	328	327	328	331	331	331	332	333	332	238	193	178	169	13	19	22	20
SRR17111227-NA-EU-BG-Bovine	398	398	335	339	335	333	333	332	331	331	334	332	331	333	331	332	332	333	332	332	332	331	335	333	331	331	331	331	332	330	333	333	331	330	331	334	334	334	335	336	335	241	196	181	172	16	22	25	23
SRR17111232-NA-EU-BG-Bovine	395	395	332	336	332	330	330	329	328	328	331	329	328	330	328	329	329	330	329	329	329	328	332	330	328	328	328	328	329	327	330	330	328	327	328	331	331	331	332	333	332	238	193	178	169	13	19	22	20
SRR17111244-2018-EU-BG-Bovine	399	399	336	340	336	334	334	333	332	332	335	333	332	334	332	333	333	334	333	333	333	332	336	334	332	332	332	332	333	331	334	334	332	331	332	335	335	335	336	337	336	242	197	182	173	17	23	26	24
SRR17111221-NA-EU-BG-Bovine	397	397	334	338	334	332	332	331	330	330	333	331	330	332	330	331	331	332	331	331	331	330	334	332	330	330	330	330	331	329	332	332	330	329	330	333	333	333	334	335	334	240	195	180	171	15	21	24	22
SRR17111224-NA-EU-BG-Bovine	397	397	334	338	334	332	332	331	330	330	333	331	330	332	330	331	331	332	331	331	331	330	334	332	330	330	330	330	331	329	332	332	330	329	330	333	333	333	334	335	334	240	195	180	171	15	21	24	22
SRR17111237-NA-EU-BG-Bovine	398	398	335	339	335	333	333	332	331	331	334	332	331	333	331	332	332	333	332	332	332	331	335	333	331	331	331	331	332	330	333	333	331	330	331	334	334	334	335	336	335	241	196	181	172	16	22	25	23
SRR17111241-2018-EU-BG-Bovine	400	400	337	341	337	335	335	334	333	333	336	334	333	335	333	334	334	335	334	334	334	333	337	335	333	333	333	333	334	332	335	335	333	332	333	336	336	336	337	338	337	243	198	183	174	18	24	27	25
SRR17111249-NA-EU-BG-Bovine	396	396	333	337	333	331	331	330	329	329	332	330	329	331	329	330	330	331	330	330	330	329	333	331	329	329	329	329	330	328	331	331	329	328	329	332	332	332	333	334	333	239	194	179	170	14	20	23	21
SRR17111234-2018-EU-BG-Bovine	394	394	331	335	331	329	329	328	327	327	330	328	327	329	327	328	328	329	328	328	328	327	331	329	327	327	327	327	328	326	329	329	327	326	327	330	330	330	331	332	331	237	192	177	168	12	18	21	19
SRR17111248-NA-EU-BG-Bovine	394	394	331	335	331	329	329	328	327	327	330	328	327	329	327	328	328	329	328	328	328	327	331	329	327	327	327	327	328	326	329	329	327	326	327	330	330	330	331	332	331	237	192	177	168	12	18	21	19
SRR17111235-NA-EU-BG-Bovine	395	395	332	336	332	330	330	329	328	328	331	329	328	330	328	329	329	330	329	329	329	328	332	330	328	328	328	328	329	327	330	330	328	327	328	331	331	331	332	333	332	238	193	178	169	13	19	22	20
SRR17111231-NA-EU-BG-Bovine	391	391	328	332	328	326	326	325	324	324	327	325	324	326	324	325	325	326	325	325	325	324	328	326	324	324	324	324	325	323	326	326	324	323	324	327	327	327	328	329	328	234	189	174	165	9	15	18	16
SRR17111245-NA-EU-BG-Bovine	396	396	333	337	333	331	331	330	329	329	332	330	329	331	329	330	330	331	330	330	330	329	333	331	329	329	329	329	330	328	331	331	329	328	329	332	332	332	333	334	333	239	194	179	170	14	20	23	21
SRR17111230-NA-EU-BG-Bovine	401	401	338	342	338	336	336	335	334	334	337	335	334	336	334	335	335	336	335	335	335	334	338	336	334	334	334	334	335	333	336	336	334	333	334	337	337	337	338	339	338	244	199	184	175	19	25	28	26
SRR17111252-NA-EU-BG-Bovine	398	398	335	339	335	333	333	332	331	331	334	332	331	333	331	332	332	333	332	332	332	331	335	333	331	331	331	331	332	330	333	333	331	330	331	334	334	334	335	336	335	241	196	181	172	16	22	25	23
SRR17111246-NA-EU-BG-Bovine	396	396	333	337	333	331	331	330	329	329	332	330	329	331	329	330	330	331	330	330	330	329	333	331	329	329	329	329	330	328	331	331	329	328	329	332	332	332	333	334	333	239	194	179	170	18	24	27	25
SRR13888774-NA-EU-ES-Bovine	401	401	338	342	338	336	336	335	334	334	337	335	334	336	334	335	335	336	335	335	335	334	338	336	334	334	334	334	335	333	336	336	334	333	332	337	337	337	338	339	338	398	353	338	341	335	341	344	342
SRR13888784-2017-EU-ES-Bovine	407	407	342	346	342	340	340	339	338	338	341	339	338	340	338	339	339	340	339	339	339	338	342	340	338	338	338	338	339	337	340	340	338	337	338	341	341	341	342	343	342	402	357	342	345	339	345	348	346
SRR13888781-NA-EU-ES-Bovine	402	402	337	341	337	335	335	334	333	333	336	334	333	335	333	334	334	335	334	334	334	333	337	335	333	333	333	333	334	332	335	335	333	332	333	336	336	336	337	338	337	397	352	337	340	334	340	343	341
ERR1462574-2004-EU-DE-Bovine	392	388	327	331	327	325	325	324	323	323	326	324	323	325	323	324	324	325	324	324	324	323	327	325	323	323	323	323	324	322	325	325	323	322	323	326	326	326	327	328	327	387	342	327	330	324	330	333	331
ERR1462575-2004-EU-DE-Bovine	392	388	327	331	327	325	325	324	323	323	326	324	323	325	323	324	324	325	324	324	324	323	327	325	323	323	323	323	324	322	325	325	323	322	323	326	326	326	327	328	327	387	342	327	330	324	330	333	331
ERR1462576-2004-EU-DE-Bovine	393	389	328	332	328	326	326	325	324	324	327	325	324	326	324	325	325	326	325	325	325	324	328	326	324	324	324	324	325	323	326	326	324	323	324	327	327	327	328	329	328	388	343	328	331	325	331	334	332
ERR1462577-2004-EU-DE-Bovine	392	388	329	333	329	327	327	326	325	325	328	326	325	327	325	326	326	327	326	326	326	325	329	327	325	325	325	325	326	324	327	327	325	324	323	328	328	328	329	330	329	389	344	329	332	326	332	335	333
ERR1462583-2004-EU-DE-Bovine	391	387	326	330	326	324	324	323	322	322	325	323	322	324	322	323	323	324	323	323	323	322	326	324	322	322	322	322	323	321	324	324	322	321	322	325	325	325	326	327	326	386	341	326	329	323	329	332	330
ERR1462579-2004-EU-DE-Bovine	391	387	326	330	326	324	324	323	322	322	325	323	322	324	322	323	323	324	323	323	323	322	326	324	322	322	322	322	323	321	324	324	322	321	322	325	325	325	326	327	326	386	341	326	329	323	329	332	330
ERR1462581-2004-EU-DE-Bovine	391	387	326	330	326	324	324	323	322	322	325	323	322	324	322	323	323	324	323	323	323	322	326	324	322	322	322	322	323	321	324	324	322	321	322	325	325	325	326	327	326	386	341	326	329	323	329	332	330
ERR1462580-2004-EU-DE-Bovine	399	395	334	338	334	332	332	331	330	330	333	331	330	332	330	331	331	332	331	331	331	330	334	332	330	330	330	330	331	329	332	332	330	329	330	333	333	333	334	335	334	394	349	334	337	331	337	340	338
ERR1462582-2004-EU-DE-Bovine	400	396	335	339	335	333	333	332	331	331	334	332	331	333	331	332	332	333	332	332	332	331	335	333	331	331	331	331	332	330	333	333	331	330	331	334	334	334	335	336	335	395	350	335	338	332	338	341	339
511103-2020-EU-AT-RedDeer	399	395	334	338	334	332	332	331	330	330	333	331	330	332	330	331	331	332	331	331	331	330	334	332	330	330	330	330	331	329	332	332	330	329	330	333	333	333	334	335	334	394	349	334	337	331	337	340	338
511274-2019-EU-AT-RedDeer	400	396	335	339	335	333	333	332	331	331	334	332	331	333	331	332	332	333	332	332	332	331	335	333	331	331	331	331	332	330	333	333	331	330	331	334	334	334	335	336	335	395	350	335	338	332	338	341	339
511305-2014-EU-AT-RedDeer	397	393	332	336	332	330	330	329	328	328	331	329	328	330	328	329	329	330	329	329	329	328	332	330	328	328	328	328	329	327	330	330	328	327	328	331	331	331	332	333	332	390	345	330	333	327	333	336	334
511104-2021-EU-AT-RedDeer	409	405	344	348	344	342	342	341	340	340	343	341	340	342	340	341	341	342	341	341	341	340	344	342	340	340	340	340	341	339	342	342	340	339	340	343	343	343	344	345	344	404	359	344	347	341	347	350	348
511266-2016-EU-AT-RedDeer	398	394	333	337	333	331	331	330	329	329	332	330	329	331	329	330	330	331	330	330	330	329	333	331	329	329	329	329	330	328	331	331	329	328	329	332	332	332	333	334	333	393	348	333	336	330	336	339	337
511270-2017-EU-AT-RedDeer	395	391	330	334	330	328	328	327	326	326	329	327	326	328	326	327	327	328	327	327	327	326	330	328	326	326	326	326	327	325	328	328	326	325	326	329	329	329	330	331	330	390	345	330	333	327	333	336	334
511292-2020-EU-AT-RedDeer	400	396	335	339	335	333	333	332	331	331	334	332	331	333	331	332	332	333	332	332	332	331	335	333	331	331	331	331	332	330	333	333	331	330	331	334	334	334	335	336	335	395	350	335	338	332	338	341	339
ERR1462578-2004-EU-DE-Bovine	392	388	327	331	327	325	325	324	323	323	326	324	323	325	323	324	324	325	324	324	324	323	327	325	323	323	323	323	324	322	325	325	323	322	323	326	326	326	327	328	327	387	342	327	330	324	330	333	331
511160-2021-EU-AT-RedDeer	399	395	334	338	334	332	332	331	330	330	333	331	330	332	330	331	331	332	331	331	331	330	334	332	330	330	330	330	331	329	332	332	330	329	330	333	333	333	334	335	334	394	349	334	337	331	337	340	338
511304-2014-EU-AT-RedDeer	395	391	330	334	330	328	328	327	326	326	329	327	326	328	326	327	327	328	327	327	327	326	330	328	326	326	326	326	327	325	328	328	326	325	326	329	329	329	330	331	330	390	345	330	333	327	333	336	334
ERR1462614-2014-EU-DE-Bovine	392	388	327	331	327	325	325	324	323	323	326	324	323	325	323	324	324	325	324	324	324	323	327	325	323	323	323	323	324	322	325	325	323	322	323	326	326	326	327	328	327	387	342	327	330	324	330	333	331
ERR1462620-2014-EU-DE-Bovine	392	388	327	331	327	325	325	324	323	323	326	324	323	325	323	324	324	325	324	324	324	323	327	325	323	323	323	323	324	322	325	325	323	322	323	326	326	326	327	328	327	387	342	327	330	324	330	333	331
ERR1462616-2014-EU-DE-Bovine	392	388	327	331	327	325	325	324	323	323	326	324	323	325	323	324	324	325	324	324	324	323	327	325	323	323	323	323	324	322	325	325	323	322	323	326	326	326	327	328	327	387	342	327	330	324	330	333	331
ERR1462617-2014-EU-DE-Bovine	395	391	330	334	330	328	328	327	326	326	329	327	326	328	326	327	327	328	327	327	327	326	330	328	326	326	326	326	327	325	328	328	326	325	326	329	329	329	330	331	330	390	345	330	333	327	333	336	334
ERR1462618-2014-EU-DE-Bovine	393	389	328	332	328	326	326	325	324	324	327	325	324	326	324	325	325	326	325	325	325	324	328	326	324	324	324	324	325	323	326	326	324	323	324	327	327	327	328	329	328	388	343	328	331	325	331	334	332
ERR1462621-2014-EU-DE-Bovine	393	389	328	332	328	326	326	325	324	324	327	325	324	326	324	325	325	326	325	325	325	324	328	326	324	324	324	324	325	323	326	326	324	323	324	327	327	327	328	329	328	388	343	328	331	325	331	334	332
ERR1462615-2014-EU-DE-Bovine	392	388	327	331	327	325	325	324	323	323	326	324	323	325	323	324	324	325	324	324	324	323	327	325	323	323	323	323	324	322	325	325	323	322	323	326	326	326	327	328	327	387	342	327	330	324	330	333	331
ERR1462619-2014-EU-DE-Bovine	393	389	328	332	328	326	326	325	324	324	327	325	324	326	324	325	325	326	325	325	325	324	328	326	324	324	324	324	325	323	326	326	324	323	324	327	327	327	328	329	328	388	343	328	331	325	331	334	332
ERR1462609-2013-EU-DE-Bovine	397	393	332	336	332	330	330	329	328	328	331	329	328	330	328	329	329	330	329	329	329	328	332	330	328	328	328	328	329	327	330	330	328	327	328	331	331	331	332	333	332	392	347	332	335	329	335	338	336
ERR1462611-2013-EU-DE-Bovine	395	391	330	334	330	328	328	327	326	326	329	327	326	328	326	327	327	328	327	327	327	326	330	328	326	326	326	326	327	325	328	328	326	325	326	329	329	329	330	331	330	390	345	330	333	327	333	336	334
ERR1462613-2013-EU-DE-Bovine	395	391	330	334	330	328	328	327	326	326	329	327	326	328	326	327	327	328	327	327	327	326	330	328	326	326	326	326	327	325	328	328	326	325	326	329	329	329	330	331	330	390	345	330	333	327	333	336	334
ERR1462610-2013-EU-DE-Bovine	403	399	338	342	338	336	336	335	334	334	337	335	334	336	334	335	335	336	335	335	335	334	338	336	334	334	334	334	335	333	336	336	334	333	334	337	337	337	338	339	338	388	353	338	341	335	341	344	342
ERR1462612-2013-EU-DE-Bovine	393	389	328	332	328	326	326	325	324	324	327	325	324	326	324	325	325	326	325	325	325	324	328	326	324	324	324	324	325	323	326	326	324	323	324	327	327	327	328	329	328	388	343	328	331	325	331	334	332
Mcaprae-Lechtal-SRR650226	391	387	326	330	326	324	324	323	322	322	325	323	322	324	322	323	323	324	323	323	323	322	326	324	322	322	322	322	323	321	324	324	322	321	322	325	325	325	326	327	326	386	341	326	329	323	329	332	330
SRR13888783-NA-EU-ES-Bovine	392	388	327	331	327	325	325	324	323	323	326	324	323	325	323	324	324	325	324	324	324	323	327	325	323	323	323	323	324	322	325	325	323	322	323	326	326	326	327	328	327	387	342	327	330	324	330	333	331
255661-2018-Lo-F10-Basso-Iseo-Bovine	395	391	330	334	330	328	328	327	326	326	329	327	326	328	326	327	327	328	327	327	327	326	330	328	326	326	326	326	327	325	328	328	326	325	326	329	329	329	330	331	330	390	345	330	333	327	333	336	334
262914-2018-Lo-F10-Basso-Iseo-Bovine	395	391	330	334	330	328	328	327	326	326	329	327	326	328	326	327	327	328	327	327	327	326	330	328	326	326	326	326	327	325	328	328	326	325	326	329	329	329	330	331	330	390	345	330	333	327	333	336	334
319507-2018-Lo-F10-Basso-Iseo-Bovine	395	391	330	334	330	328	328	327	326	326	329	327	326	328	326	327	327	328	327	327	327	326	330	328	326	326	326	326	327	325	328	328	326	325	326	329	329	329	330	331	330	390	345	330	333	327	333	336	334
261225-2018-Lo-F10-Basso-Iseo-Bovine	395	391	330	334	330	328	328	327	326	326	329	327	326	328	326	327	327	328	327	327	327	326	330	328	326	326	326	326	327	325	328	328	326	325	326	329	329	329	330	331	330	390	345	330	333	327	333	336	334
286553-2-2018-Lo-F11-Valtellina-Sondrio-Bovine	395	391	330	334	330	328	328	327	326	326	329	327	326	328	326	327	327	328	327	327	327	326	330	328	326	326	326	326	327	325	328	328	326	325	326	329	329	329	330	331	330	390	345	330	333	327	333	336	334
297629-2018-Lo-F12-Valtellina-Sondrio-Bovine	394	390	329	333	329	327	327	326	325	325	328	326	325	327	325	326	326	327	326	326	326	325	329	327	325	325	325	325	326	324	327	327	325	324	325	328	328	328	329	330	329	389	344	329	332	326	332	335	333
286553-3-2018-Lo-F11-Valtellina-Sondrio-Bovine	397	393	332	336	332	330	330	329	328	328	331	329	328	330	328	329	329	330	329	329	329	328	332	330	328	328	328	328	329	327	330	330	328	327	328	331	331	331	332	333	332	392	347	332	335	329	335	338	336
305263-5-2012-ER-F4-Parma-Bovine	394	390	329	333	329	327	327	326	325	325	328	326	325	327	325	326	326	327	326	326	326	325	329	327	325	325	325	325	326	324	327	327	325	324	325	328	328	328	329	330	329	389	344	329	332	326	332	335	333
280428-13-2012-ER-F4-Parma-Bovine	394	390	329	333	329	327	327	326	325	325	328	326	325	327	325	326	326	327	326	326	326	325	329	327	325	325	325	325	326	324	327	327	325	324	325	328	328	328	329	330	329	389	344	329	332	326	332	335	333
280428-4-2012-ER-F4-Parma-Bovine	394	390	329	333	329	327	327	326	325	325	328	326	325	327	325	326	326	327	326	326	326	325	329	327	325	325	325	325	326	324	327	327	325	324	325	328	328	328	329	330	329	389	344	329	332	326	332	335	333
305263-6-2012-ER-F4-Parma-Bovine	393	389	328	332	328	326	326	325	324	324	327	325	324	326	324	325	325	326	325	325	325	324	328	326	324	324	324	324	325	323	326	326	324	323	324	327	327	327	328	329	328	388	343	328	331	325	331	334	332
312517-2008-Tr-T1-Trento-Bovine	393	389	328	332	328	326	326	325	324	324	327	325	324	326	324	325	325	326	325	325	325	324	328	326	324	324	324	324	325	323	326	326	324	323	324	327	327	327	328	329	328	388	343	328	331	325	331	334	332
308637-2009-ER-F3-Parma-Bovine	393	389	328	332	328	326	326	325	324	324	327	325	324	326	324	325	325	326	325	325	325	324	328	326	324	324	324	324	325	323	326	326	324	323	324	327	327	327	328	329	328	388	343	328	331	325	331	334	332
258873-2019-ER-F5-Parma-Bovine	394	390	329	333	329	327	327	326	325	325	328	326	325	327	325	326	326	327	326	326	326	325	329	327	325	325	325	325	326	324	327	327	325	324	325	328	328	328	329	330	329	389	344	329	332	326	332	335	333
293859-2009-ER-F2-Parma-Bovine	395	391	330	334	330	328	328	327	326	326	329	327	326	328	326	327	327	328	327	327	327	326	330	328	326	326	326	326	327	325	328	328	326	325	326	329	329	329	330	331	330	390	345	330	333	327	333	336	334
511439-2011-EU-AT-RedDeer	397	393	332	336	332	330	330	329	328	328	331	329	328	330	328	329	329	330	329	329	329	328	332	330	328	328	328	328	329	327	330	330	328	327	328	331	331	331	332	333	332	392	347	332	335	329	335	338	336
511308-2015-EU-AT-RedDeer	396	392	333	337	333	331	331	330	329	329	332	330	329	331	329	330	330	331	330	330	330	329	333	331	329	329	329	329	330	328	331	331	329	328	327	332	332	332	333	334	333	393	348	333	336	330	336	339	337
511546-2019-EU-AT-RedDeer	403	399	338	342	338	336	336	335	334	334	337	335	334	336	334	335	335	336	335	335	335	334	338	336	334	334	334	334	335	333	336	336	334	333	334	337	337	337	338	339	338	398	353	338	341	335	341	344	342
2144-2001-Lo-F1-Basso-Iseo-Bovine	390	386	325	329	325	323	323	322	321	321	324	322	321	323	321	322	322	323	322	322	322	321	325	323	321	321	321	321	322	320	323	323	321	320	321	324	324	324	325	326	325	385	340	325	328	322	328	331	329
312542-2008-Tr-T1-Trento-Bovine	391	387	326	330	326	324	324	323	322	322	325	323	322	324	322	323	323	324	323	323	323	322	326	324	322	322	322	322	323	321	324	324	322	321	322	325	325	325	326	327	326	386	341	326	329	323	329	332	330
47519-2004-Lo-F4-Bergamo-Bovine	396	392	331	335	331	329	329	328	327	327	330	328	327	329	327	328	328	329	328	328	328	327	331	329	327	327	327	327	328	326	329	329	327	326	327	330	330	330	331	332	331	391	346	331	334	328	334	337	335
6627-2002-Lo-T1-Val-Camonica-Bovine	396	392	331	335	331	329	329	328	327	327	330	328	327	329	327	328	328	329	328	328	328	327	331	329	327	327	327	327	328	326	329	329	327	326	327	330	330	330	331	332	331	391	346	331	334	328	334	337	335
27897-2004-ER-F1-Reggio-Emilia-Bovine	392	388	327	331	327	325	325	324	323	323	326	324	323	325	323	324	324	325	324	324	324	323	327	325	323	323	323	323	324	322	325	325	323	322	323	326	326	326	327	328	327	387	342	327	330	324	330	333	331
275012-2003-Lo-F2-Val-Camonica-Bovine	392	388	327	331	327	325	325	324	323	323	326	324	323	325	323	324	324	325	324	324	324	323	327	325	323	323	323	323	324	322	325	325	323	322	323	326	326	326	327	328	327	387	342	327	330	324	330	333	331
61675-2004-Lo-F6-Val-Camonica-Bovine	392	388	327	331	327	325	325	324	323	323	326	324	323	325	323	324	324	325	324	324	324	323	327	325	323	323	323	323	324	322	325	325	323	322	323	326	326	326	327	328	327	387	342	327	330	324	330	333	331
30009-2004-Lo-F3-Mantova-Bovine	392	388	327	331	327	325	325	324	323	323	326	324	323	325	323	324	324	325	324	324	324	323	327	325	323	323	323	323	324	322	325	325	323	322	323	326	326	326	327	328	327	387	342	327	330	324	330	333	331
61701-2004-Lo-F5-Val-Camonica-Bovine	392	388	327	331	327	325	325	324	323	323	326	324	323	325	323	324	324	325	324	324	324	323	327	325	323	323	323	323	324	322	325	325	323	322	323	326	326	326	327	328	327	387	342	327	330	324	330	333	331
241949-2005-Lo-F7-Bergamo-Bovine	393	389	328	332	328	326	326	325	324	324	327	325	324	326	324	325	325	326	325	325	325	324	328	326	324	324	324	324	325	323	326	326	324	323	324	327	327	327	328	329	328	388	343	328	331	325	331	334	332
27725-2010-Lo-F8-Val-Camonica-Bovine	395	391	330	334	330	328	328	327	326	326	329	327	326	328	326	327	327	328	327	327	327	326	330	328	326	326	326	326	327	325	328	328	326	325	326	329	329	329	330	331	330	390	345	330	333	327	333	336	334
180278-2015-Lo-F9-Val-Camonica-Bovine	399	395	334	338	334	332	332	331	330	330	333	331	330	332	330	331	331	332	331	331	331	330	334	332	330	330	330	330	331	329	332	332	330	329	330	333	333	333	334	335	334	394	349	334	337	331	337	340	338
289236-2015-Lo-F9-Val-Camonica-Bovine	400	396	335	339	335	333	333	332	331	331	334	332	331	333	331	332	332	333	332	332	332	331	335	333	331	331	331	331	332	330	333	333	331	330	331	334	334	334	335	336	335	395	350	335	338	332	338	341	339
189817-2015-Lo-F9-Val-Camonica-Bovine	400	396	335	339	335	333	333	332	331	331	334	332	331	333	331	332	332	333	332	332	332	331	335	333	331	331	331	331	332	330	333	333	331	330	331	334	334	334	335	336	335	395	350	335	338	332	338	341	339
308134-2011-Lo-Val-Camonica-RedDeer	397	393	332	336	332	330	330	329	328	328	331	329	328	330	328	329	329	330	329	329	329	328	332	330	328	328	328	328	329	327	330	330	328	327	328	331	331	331	332	333	332	392	347	332	335	329	335	338	336
135554-2022-Lo-F8-Val-Camonica-Bovine	396	392	331	335	331	329	329	328	327	327	330	328	327	329	327	328	328	329	328	328	328	327	331	329	327	327	327	327	328	326	329	329	327	326	327	330	330	330	331	332	331	391	346	331	334	328	334	337	335
135564-2022-Lo-F13-Val-Camonica-Bovine	398	394	333	337	333	331	331	330	329	329	332	330	329	331	329	330	330	331	330	330	330	329	333	331	329	329	329	329	330	328	331	331	329	328	329	332	332	332	333	334	333	393	348	333	336	330	336	339	337
23527-2022-Ve-F1-Verona-Bovine	400	396	335	339	335	333	333	332	331	331	334	332	331	333	331	332	332	333	332	332	332	331	335	333	331	331	331	331	332	330	333	333	331	330	331	334	334	334	335	336	335	395	350	335	338	332	338	341	339
49724-2022-Lo-F13-Val-Camonica-Bovine	396	392	331	335	331	329	329	328	327	327	330	328	327	329	327	328	328	329	328	328	328	327	331	329	327	327	327	327	328	326	329	329	327	326	327	330	330	330	331	332	331	391	346	331	334	328	334	337	335
Mbovis-86rv	1127	1131	1174	1178	1174	1172	1172	1171	1170	1170	1173	1171	1170	1172	1170	1171	1171	1172	1171	1171	1171	1170	1174	1172	1170	1170	1170	1170	1171	1169	1172	1172	1170	1169	1170	1173	1173	1173	1174	1175	1174	1232	1189	1174	1177	1171	1177	1180	1176
Mbovis-AF212297	1099	1103	1146	1150	1146	1144	1144	1143	1142	1142	1145	1143	1142	1144	1142	1143	1143	1144	1143	1143	1143	1142	1146	1144	1142	1142	1142	1142	1143	1141	1144	1144	1142	1141	1142	1145	1145	1145	1146	1147	1146	1206	1161	1146	1149	1143	1149	1152	1148
Mbovis-BCG-Mexico	1107	1111	1152	1156	1152	1150	1150	1149	1148	1148	1151	1149	1148	1150	1148	1149	1149	1150	1149	1149	1149	1148	1152	1150	1148	1148	1148	1148	1149	1147	1150	1150	1148	1147	1148	1151	1151	1151	1152	1153	1152	1212	1167	1152	1155	1149	1155	1158	1154
Mbovis-BCG-Pasteur1173P2	1104	1108	1149	1153	1149	1147	1147	1146	1145	1145	1148	1146	1145	1147	1145	1146	1146	1147	1146	1146	1146	1145	1149	1147	1145	1145	1145	1145	1146	1144	1147	1147	1145	1144	1145	1148	1148	1148	1149	1150	1149	1209	1164	1149	1152	1146	1152	1155	1151
Mbovis-BCG-Tokyo172	1106	1110	1151	1155	1151	1149	1149	1148	1147	1147	1150	1148	1147	1149	1147	1148	1148	1149	1148	1148	1148	1147	1151	1149	1147	1147	1147	1147	1148	1146	1149	1149	1147	1146	1147	1150	1150	1150	1151	1152	1151	1211	1166	1151	1154	1148	1154	1157	1153
Mbovis-mb3601	1071	1075	1118	1122	1118	1116	1116	1115	1114	1114	1117	1115	1114	1116	1114	1115	1115	1116	1115	1115	1115	1114	1118	1116	1114	1114	1114	1114	1115	1113	1116	1116	1114	1113	1114	1117	1117	1117	1118	1119	1118	1178	1133	1118	1121	1115	1121	1124	1120
[truncated: 103 more columns]
