# Supplementary material for: M. caprae in northern Italy: a comprehensive analysis through whole-genome sequencing on the genetic variability in bovine herds
Source: Vet Res. 2025 Aug 7;56:163. doi: 10.1186/s13567-025-01585-x (PMC12330137; doi:10.1186/s13567-025-01585-x)
Supplement: Supplementary file 6 — Additional file 6. MTBseq Groups output with different Distances parameter set. [file 13567_2025_1585_MOESM6_ESM.xlsx]

## Sheet: Foglio1
Additional File 6: MTBseq Groups output with different Distances parameter set.
Sample ID- Year	Epidemiological affiliation	distance= 12-6	distance=5
2144-2001	Lombardy cluster	group_1	group_1
312542-1-2008	Lombardy cluster	group_1	group_1
6627-2002	Lombardy cluster	group_1	group_1
275012-200	Lombardy cluster	group_1	group_1
61675-2004	Lombardy cluster	group_1	group_1
61701-1-2004	Lombardy cluster	group_1	group_1
30009-2004	Lombardy cluster	group_1	group_1
27897-2004	Lombardy cluster	group_1	group_1
241949-2005	Lombardy cluster	group_1	group_1
47519-2004	Lombardy cluster	group_1	group_1
27725-2010	Lombardy cluster	group_1	group_1
180278-2015	Lombardy cluster	group_1	group_1
189817-2015	Lombardy cluster	group_1	group_1
289236-2015	Lombardy cluster	group_1	group_1
308134-2011	Lombardy cluster	group_1	group_1
49724-2022	Lombardy cluster	group_1	group_1
135554-2022	Lombardy cluster	group_1	group_1
135564-2022	Lombardy cluster	group_1	group_1
23527-2022	Lombardy cluster	group_1	group_1
255661-2018	Emilia Romagna cluster	group_1	group_2
262914-2018	Emilia Romagna cluster	group_1	group_2
319507-2018	Emilia Romagna cluster	group_1	group_2
261225-1-2018	Emilia Romagna cluster	group_1	group_2
286553-2-2018	Emilia Romagna cluster	group_1	group_2
297629-2018	Emilia Romagna cluster	group_1	group_2
286553-3-2018	Emilia Romagna cluster	group_1	group_2
258873-2019	Emilia Romagna cluster	group_1	group_2
293859-2009	Emilia Romagna cluster	group_1	group_2
305263-5-2012	Emilia Romagna cluster	group_1	group_2
305263-6-2012	Emilia Romagna cluster	group_1	group_2
312517-2008	Emilia Romagna cluster	group_1	group_2
308637-2009	Emilia Romagna cluster	group_1	group_2
280428-13-2012	Emilia Romagna cluster	group_1	group_2
280428-4-2012	Emilia Romagna cluster	group_1	group_2
